# Supplementary material for: Dynamic readout of the Hh gradient in the Drosophila wing disc reveals pattern-specific tradeoffs between robustness and precision
Source: eLife. 2024 Nov 7;13:e85755. doi: 10.7554/eLife.85755 (PMC11651649; doi:10.7554/eLife.85755)
Supplement: Figure 1—source code 1. [file elife-85755-fig1-code1.zip]

Archive with 1 entries (1 files):
- 21-12-2022-RA-eLife-85755/Figure 1  Source Code 1.py
