# Supplementary material for: Dynamic readout of the Hh gradient in the Drosophila wing disc reveals pattern-specific tradeoffs between robustness and precision
Source: eLife. 2024 Nov 7;13:e85755. doi: 10.7554/eLife.85755 (PMC11651649; doi:10.7554/eLife.85755)
Supplement: Figure 2—source data 1. [file elife-85755-fig2-data1.csv]

case	alpha_Hhx	reach	dif
Overshoot	0.5	14.7128633758814	8.01216699565953
Overshoot	0.75	19.4141179206226	3.31091245091833
Overshoot	1	22.7250303715409	0
Overshoot	1.33333333333333	26.2034877803397	3.4784574087988
Overshoot	2	31.0701458295867	8.34511545804583
Steady-state	0.5	9.91285933483992	6.67032503529645
Steady-state	0.75	13.7049665988771	2.87821777125927
Steady-state	1	16.5831843701364	0
Steady-state	1.33333333333333	19.5911121134493	3.00792774331288
Steady-state	2	23.9929475788132	7.40976320867678
