# Supplementary material for: Dynamic readout of the Hh gradient in the Drosophila wing disc reveals pattern-specific tradeoffs between robustness and precision
Source: eLife. 2024 Nov 7;13:e85755. doi: 10.7554/eLife.85755 (PMC11651649; doi:10.7554/eLife.85755)
Supplement: Figure 2—source data 2. [file elife-85755-fig2-data2.csv]

x_over1	x_ss1	x_over05	x_ss05	m_ss	m_ss_over	m_over
24.8846618389898	18.3709295757081	16.6677784970782	11.4777027284963	-0.047448430095211	-0.001100872650676	-0.026256676829644
25.6099854517225	20.2229773924782	17.0005513949239	12.6336174998502	-0.04248929649371	-0.00167219706017	-0.026399311566217
22.7300110039569	15.566496578479	15.0721745954235	9.5288537757489	-0.047749012331655	-0.00056509834219	-0.022121810446659
28.908313724911	23.1604481885928	19.6877584258442	15.0554598451049	-0.034724749450395	-0.004131427481979	-0.018489256051817
28.581151609343	19.7005955632273	19.7790215373708	12.520668686821	-0.055543691027708	-0.000300050341011	-0.024714169062281
25.9555503161097	20.3011515817713	17.7277172115026	13.3104653436628	-0.054191922635897	-0.002910004569106	-0.025222820418031
27.672636978392	20.0381230450578	18.7423119106231	12.6627338464753	-0.05558226379279	-0.001344504078797	-0.024093915179407
18.3586816221839	16.4549474416371	10.3919447285446	9.39318073946415	-0.049744617948063	-0.029288712166388	-0.028752570883205
20.1900610397175	16.3905485173224	12.8380480963385	9.97760580436328	-0.055928742790395	-0.005802182547191	-0.029730455340158
25.2653053143899	17.3880121481637	16.6767077095073	10.4849745099888	-0.055277457068905	-0.001175494611946	-0.022362390309095
25.456829415534	18.7952033373826	16.9699329462839	11.836115406765	-0.052884199813357	-0.001469600731134	-0.022351388581577
20.9039653682172	16.4522060338857	12.90467391454	9.758020728544	-0.051244886156942	-0.005453624517899	-0.026104845683878
18.9418581137226	16.5966858739514	11.4675984223126	9.81613935350582	-0.042302145035306	-0.018649253883709	-0.025169870005368
22.5034784199053	17.5571988340686	14.5063300642671	10.7055587777453	-0.063931936514091	-0.004254469972762	-0.02615410568393
29.3679618604867	23.3122644393513	19.7711709364047	15.0191400494635	-0.034535565125697	-0.002245763181897	-0.020983736014051
21.2396196625318	16.9720687610193	13.1203817582014	10.009366427992	-0.056311871671036	-0.009788775834071	-0.027354255662591
19.9257279346861	15.2223747523371	12.6150523592112	9.13006945057652	-0.053337367309202	-0.006060383908057	-0.027692073418423
27.9667962328453	18.9052442766437	19.1932495303057	11.8703555970672	-0.06526395862279	-7.47557237699587E-05	-0.028153860973802
18.6614956346792	15.2223266262619	11.5831849692157	9.07638023327534	-0.052020830425065	-0.013511481073347	-0.031017241438085
21.5930713028174	17.0797668419125	13.8318597458439	10.5921420630663	-0.038776646116504	-0.006440478168662	-0.023009150112817
19.6158892260439	14.4790620427164	12.5257817738631	8.6503419323666	-0.051130275045263	-0.002979974456908	-0.026099363496781
26.2851366718384	20.2257755987102	17.8367616479603	12.8681716686179	-0.056005440467746	-0.001077705416297	-0.029320954112758
21.0366207975877	16.1336104875239	13.7097976769924	9.91236661023221	-0.052747889500637	-0.003339618727033	-0.02730649037347
28.6872829953089	20.866783638651	19.5969675331866	13.2461776027831	-0.05352608182932	-0.000351118394123	-0.026133372549596
24.8722430267833	19.7513154698519	16.2360491678304	12.4071276898208	-0.055057038055214	-0.002528591804516	-0.02957520687458
22.4404833898152	16.5117140044958	14.2462735828058	9.8084338761414	-0.052051134936065	-0.00320066603774	-0.025923235376716
20.0286912375592	16.0912617406795	12.792096366943	9.81469653367001	-0.046510195488546	-0.005245467270106	-0.02561306087873
20.5737863337431	15.7508331310858	12.8763793869261	9.54507633014238	-0.056990586642947	-0.0028642147957	-0.026361955692163
20.6409933676515	15.0585784976826	13.0231496709674	8.93201185233589	-0.058732688817916	-0.002124137704896	-0.027106270888288
23.044315440718	17.0740720925509	15.488612856307	10.7111923717443	-0.051773623328718	-0.001245458710824	-0.023776515899405
20.7957173898464	16.4403341289159	12.9012112238156	9.77441553875521	-0.050388099498191	-0.006264717484601	-0.027790986554461
25.3468921049631	19.2794574466927	16.7243646649085	12.1118450125094	-0.041725484637565	-0.002725504886652	-0.021076470297199
24.14272096801	18.5209331464955	15.5976438554473	11.2548056453531	-0.036589121197239	-0.001917613169134	-0.020441745135456
22.2450313660472	17.6844853764652	13.621426511528	10.526452287643	-0.041298437128984	-0.006166161517908	-0.024217105193559
17.6775124425108	13.4090482825918	10.0835557493597	7.3398113713021	-0.074905996288188	-0.006524780488243	-0.031632877575321
18.8474076015127	15.4834978256117	11.6744746574227	9.31692651832498	-0.050739046523879	-0.012755085016088	-0.027004821512567
20.252881762197	14.6615379105008	12.1314266339815	8.24237503486595	-0.061815784383496	-0.001619491800019	-0.028796399805367
21.9523612894804	17.1996446253241	14.2985213467018	10.801334880406	-0.040623524308946	-0.003157414128534	-0.025103325202798
18.5928466869889	14.7894001163257	11.1500228631382	8.43855950509239	-0.055593032217309	-0.006135138251962	-0.03116862144719
24.0765742479663	17.1413221070061	16.1071053152717	10.6580574440024	-0.052826346193063	-0.000754269470982	-0.027604576911857
24.5556665141642	19.6560483509428	16.399267860065	12.5290253434564	-0.043647727523578	-0.004836808679565	-0.023463067434991
18.6809107942023	15.3575934849673	11.6887869509259	9.30413945380407	-0.054572781891563	-0.013266618158426	-0.032058484407838
21.2426212398674	15.4056529080448	13.3873834523995	9.16091308413045	-0.051400804453131	-0.002017581139782	-0.023125830900899
23.1577175060084	17.7282845590366	14.7146592036356	10.7874950028092	-0.048681773982023	-0.003572662967887	-0.02387413669691
20.2090983322287	15.9805525755901	12.4319536716097	9.57614960335525	-0.033904011257922	-0.006088070953656	-0.020174985902844
22.9603001476412	17.7477709397054	15.0985971650509	11.2272650511176	-0.046886016196037	-0.002489416804021	-0.022610015812458
22.861473813563	18.8456113817184	14.1360258813698	11.3979085808755	-0.04466345595899	-0.012724271662586	-0.022660652539579
26.6308293094423	19.6235515412137	17.8243425811621	12.3285777948433	-0.057798064658441	-0.000673385748544	-0.024512508491881
24.4607499617985	18.3636436050817	15.9004240708385	11.1611521279661	-0.057572812212761	-0.003479902752298	-0.025656813205175
16.3675808722007	13.4423951121207	9.37624107360225	7.61138192155734	-0.054820961579208	-0.009265812257978	-0.030705385234541
22.1924982759402	17.4896403329461	14.4235055087685	10.9122708555295	-0.047690918170321	-0.002384711367933	-0.029110868548806
19.4504028320244	15.0197352517322	11.9379556138088	8.90881929955964	-0.060054067879746	-0.005032270368982	-0.02719588403983
28.7167060637276	20.7199897144272	19.2024802037732	12.98530864171	-0.047229651151459	-0.000284899424643	-0.022135681834992
23.5179982295754	17.3679193370486	15.4836896049951	10.7072448934002	-0.050431848825903	-0.001865897888484	-0.024454447775572
19.9275914049614	14.8305944306202	12.0967291677408	8.54987380251212	-0.068114340154751	-0.002562509038888	-0.029772839436879
25.3942134956283	18.653593070133	17.2026775465211	11.7675446770152	-0.05937754528109	-0.00087224789139	-0.028191805618623
19.7473796458626	16.2843217054806	11.9528073718768	9.65365140961406	-0.042484510974497	-0.012365864199485	-0.026269057535556
23.1948954084966	17.6206018260621	15.4747171324074	11.0157270120721	-0.056158552686774	-0.001639989833965	-0.026708183610761
19.3905540499727	16.4963582685932	11.4764064439597	9.58797690922003	-0.044042518046966	-0.015617449499757	-0.02565563220656
25.3070343242695	20.8548377873308	16.2030832986988	12.9772987290352	-0.036662853081466	-0.006183760026693	-0.017632850523471
26.3338490853482	21.3674753136214	17.7485513972905	14.0290414986724	-0.046348789124715	-0.004097476221299	-0.022422292733619
22.9572387541669	18.7739855588766	14.5656354888323	11.392024232227	-0.037425708972307	-0.007353672747678	-0.023919803029495
21.2446249815437	16.4640072598106	13.3570324165575	9.85132016497461	-0.069201354291212	-0.003584920155638	-0.034119504142051
21.7380223188859	15.9507256032541	14.0799512015974	9.57646500284233	-0.051401009457811	-0.000819393595342	-0.028286725552555
18.6898902219353	15.582991587759	11.4909663212663	9.27894543301975	-0.045464674612291	-0.013253984912884	-0.026465972796702
16.696984338363	12.932739438383	9.54076910096194	7.06144043494426	-0.058687088031762	-0.009922894238446	-0.029433454184961
20.0510200921364	15.1007634155581	13.0543841757861	9.30534858610736	-0.072588577751994	-0.003592957760932	-0.032451176551738
19.7302384530498	15.5359331170776	11.7161162672591	8.88185455602671	-0.045871947223807	-0.006537604431974	-0.025396610290383
21.3491239204268	16.8928450702412	12.7033337312469	9.8186992256367	-0.041924727119262	-0.00584126184194	-0.02240040297062
27.8291330471094	21.491134151441	19.0103370963535	14.0196259130467	-0.050737166494328	-0.00193239402608	-0.020977377721188
22.7830648253592	17.2227876235885	15.3899572040314	11.123398002878	-0.054715559809175	-0.001333163175109	-0.0283267642589
19.6365151724278	15.9315016283836	11.8361829549056	9.40112436660123	-0.048117324206472	-0.006965376167271	-0.024171011830518
22.3211923068099	17.0873590263612	14.3234170122551	10.4209693353716	-0.06247131653861	-0.001623581312366	-0.035373951809898
23.7116177263592	17.1616137398737	14.9031399521441	10.0870628886288	-0.051237461796603	-0.003932328998602	-0.023073150913088
16.6484881694874	12.318959439794	8.96231310090164	6.35673924448064	-0.077401341609386	-0.006271291002946	-0.03371938374945
18.9640491047221	15.2033094563433	12.0337253877512	9.33975667828225	-0.044936779756108	-0.005973866725049	-0.026759274251027
20.0495885071	15.0015777914308	12.7381091223753	8.90040469431525	-0.063444914184729	-0.003971811547878	-0.030130337246772
17.7920282401847	13.9329244328561	10.7609922640519	8.07747450569079	-0.059077848091544	-0.008433384830266	-0.030378340883733
25.3826959582762	18.9367756377708	16.5989941253654	11.648889478218	-0.049555234939982	-0.001813650431768	-0.024562657560821
27.4516578927456	20.8451979583668	18.4384091260817	13.2220847974141	-0.052938823259967	-0.001868986188319	-0.023989110865544
25.2165176973666	17.9661892870908	16.8146432600744	11.1864325748213	-0.055638874198922	-0.000750729144186	-0.02395312913829
24.3388136742389	18.5592030867823	16.1667026827661	11.5731233559891	-0.051228196486754	-0.003333156295943	-0.025324874954695
20.0563738710569	15.8751283633346	12.3952711170669	9.56327139787471	-0.057164204346115	-0.004406516117759	-0.02789850086481
16.0959562593655	14.1794431582682	8.62143497863764	7.83188624868635	-0.031877237643471	-0.020159953679838	-0.020291569277391
22.593429479982	18.989129122361	14.7043698105978	12.0140257244305	-0.051171195065819	-0.009393960335825	-0.027654225977218
15.9291100222289	12.6141030604622	9.46352682931661	7.35709524838566	-0.060690956471855	-0.010404486306825	-0.031581797009456
24.9630138761269	19.3362147370357	16.3785403570797	12.1524766239243	-0.032060686361061	-0.00161887707416	-0.023249575247019
22.7020054803763	17.4165673455648	14.9921603777726	10.9324164164761	-0.071492016987672	-0.002313826452436	-0.035457245711097
27.6432146304321	19.9712549716062	18.941092118024	12.7677796799695	-0.04108660372024	-0.000353471401287	-0.024632365599798
15.9549127624489	12.8562839690063	9.37649479721017	7.19695327171343	-0.044073094228379	-0.012121803510292	-0.024518501407161
22.0626490744353	16.3497329452211	14.5588579117175	10.0441929586101	-0.054261761326577	-0.002623080536254	-0.026489133490871
25.0753523124125	18.9196271070239	16.9852572041364	12.0649047765252	-0.064160713934704	-0.001229686650681	-0.029853935632184
19.5864698016061	12.9222982283792	12.0704273441373	7.36556296737493	-0.057783067542736	-0.000861859156791	-0.025103524931275
22.5846229757817	16.277509861036	14.1333622538975	9.60971807563798	-0.055046831990116	-0.001015691295032	-0.025659474131736
23.443748611863	18.2788844405604	14.8259585690369	11.1301727868366	-0.041507791002773	-0.00367678124075	-0.021501151367384
21.4758419225186	16.2657362051723	13.494750340569	9.72008320647128	-0.045646483347862	-0.002692985593887	-0.023370093173456
23.8985500090393	18.5130663434613	15.9217453313583	11.7048333012548	-0.055519041693311	-0.002371303571151	-0.026698794814114
18.7003444172063	15.2389659262636	11.7380653242122	9.30252238907795	-0.058552698175195	-0.008027248390491	-0.027428841850737
16.391741935122	13.1919863981505	9.96206791429326	7.68867733789854	-0.070804840388958	-0.007762815855487	-0.034573069998171
25.0862589552666	17.7181851964554	16.2188813015691	10.5965775648704	-0.067671331659853	-0.001757676616944	-0.027771406912139
