# Supplementary material for: Dynamic readout of the Hh gradient in the Drosophila wing disc reveals pattern-specific tradeoffs between robustness and precision
Source: eLife. 2024 Nov 7;13:e85755. doi: 10.7554/eLife.85755 (PMC11651649; doi:10.7554/eLife.85755)
Supplement: Figure 2—source data 3. [file elife-85755-fig2-data3.csv]

	Delta x	case
0	8.190059524259421	Overshoot
1	8.217077145808421	Steady State
2	8.088801425508644	Overshoot
3	7.83728925237714	Steady State
4	8.059273479135683	Overshoot
5	7.494123561645221	Steady State
6	8.027458708551533	Overshoot
7	7.193302580152464	Steady State
8	8.001594855019784	Overshoot
9	6.90558781434876	Steady State
10	8.015581384472142	Overshoot
11	6.639505480358865	Steady State
