# Supplementary material for: Dynamic readout of the Hh gradient in the Drosophila wing disc reveals pattern-specific tradeoffs between robustness and precision
Source: eLife. 2024 Nov 7;13:e85755. doi: 10.7554/eLife.85755 (PMC11651649; doi:10.7554/eLife.85755)
Supplement: Figure 2—source data 4. [file elife-85755-fig2-data4.csv]

	dif_over	dif_ss
0	11.309761243878098	8.747867248666804
1	10.675833577937345	7.994679242644886
2	9.938905227150032	6.661222725504954
3	13.130894325134134	9.24577865018351
4	12.20640492099174	7.33147859838235
5	9.069311796283783	7.691198839128092
6	11.564849922485243	8.112271424216836
7	9.43950196682081	6.528798004585883
8	8.746528898616102	7.706855233425454
9	10.658963656890746	8.007867787698471
10	10.306524050650461	7.2197552012602975
11	10.76246550796845	7.24876625095054
12	9.537930988962852	7.801221763839452
13	9.693883342572626	7.357732053625217
14	11.9421153732529	8.921121998380372
15	10.014003609848391	6.647123829009881
16	9.86508342936603	7.039403089375735
17	10.348259482191402	7.825526385356099
18	8.715571843716969	6.929222630130408
19	8.650572096105162	6.146035418883285
20	6.698031730758271	7.37373877000146
21	10.690251530339781	8.20691829732419
22	9.425544857522697	6.60251906483831
23	10.233727138502061	9.928942640729094
24	12.323636725244647	8.045274205445542
25	8.641314021033773	6.401177571528216
26	8.717027429898506	6.64987782188159
27	9.09280530942832	5.4062597803615065
28	10.309059683671817	7.382143099576213
29	10.177046886809457	6.734170093332482
30	9.595730739994448	6.837530314391711
31	10.673104598272515	8.653078702638702
32	9.495472767781896	6.793047676591975
33	8.640165221504006	8.257098502635316
34	8.848545052280928	5.42321835008708
35	8.719667600034045	6.374903159531266
36	10.744921209677788	6.288070830500683
37	10.104890222636142	7.973558009653217
38	8.64310806219882	8.10758529530915
39	9.322443481335693	6.918023475575526
40	8.932436785616545	8.438917824226603
41	7.397654484288753	6.549845493657994
42	8.085969537258714	7.223953675330287
43	11.778721002524993	7.112340056803977
44	8.93620971833453	5.950754002423494
45	9.089642574751075	5.99684493541439
46	9.377417450250952	8.477810849767044
47	11.2524799239362	9.66408581127786
48	8.890841916170501	8.116784122084047
49	8.24087379953565	6.108216864064012
50	8.627103996890261	8.492711875692953
51	9.305595121235067	6.8670207113993404
52	10.931079487019748	8.586605132543577
53	8.692614015561183	7.494975694838031
54	9.37496556989893	6.8256502713739655
55	10.180712730488462	7.3615463266475745
56	9.405334058516	6.34226036246363
57	9.497727628712852	7.596678749117828
58	8.994965259300963	7.533744999795973
59	10.59450344967431	9.605151059441921
60	9.725029912909129	7.801622204400363
61	9.768201169957022	6.712882587554399
62	8.823734421133441	7.2080864103156275
63	7.867685847026816	8.095016023411217
64	8.766436410410206	6.692739063837725
65	8.299935199102187	5.935967333651189
66	7.255372669104609	5.683220279739046
67	9.987825977068777	6.620796982024013
68	9.590517097271517	7.569199001488835
69	10.628364725517821	7.337034468990657
70	9.410753644780652	7.6227970305061445
71	9.461009616455721	6.998843516056091
72	10.508597418009682	7.405457898456087
73	9.482479749696912	8.799495798939498
74	9.532656911450186	7.454753819086526
75	7.841792898878615	6.325170957893057
76	8.137093721217603	6.91383362207455
77	8.030251889586257	6.87138605587754
78	10.26678374474344	7.876123911480345
79	10.86652174015483	7.030025159074865
80	9.103305058461363	7.901606922420678
81	10.542698593312172	8.309489354762013
82	9.55007208473287	7.205301969028249
83	7.821156924327141	6.396087373837297
84	10.640962639255582	7.535882660506903
85	8.984502750711513	5.47214043799394
86	11.313288424198024	7.6868072205705715
87	9.113094861701978	7.973485954731575
88	9.510764965603034	9.025651730374204
89	8.587763976678554	6.604109660151121
90	8.70201383409047	7.282107414794089
91	10.697083818335035	8.00400494796572
92	9.175791306767966	6.105606128105915
93	10.9668959791104	7.284120143241997
94	10.648457130308058	7.382013298949153
95	10.141232414808343	7.163649404376118
96	9.58054127465736	9.027680921225544
97	9.59810779184448	7.045988181875118
98	7.797209163533033	5.865362394808008
99	10.997312334280366	7.497680750005259
