# Supplementary material for: Dynamic readout of the Hh gradient in the Drosophila wing disc reveals pattern-specific tradeoffs between robustness and precision
Source: eLife. 2024 Nov 7;13:e85755. doi: 10.7554/eLife.85755 (PMC11651649; doi:10.7554/eLife.85755)
Supplement: Figure 2—source data 5. [file elife-85755-fig2-data5.csv]

	step	Function	Model	ptc regulation	alphaHh_by	x_reach	t_reach
0	0	Hh	Overshoot	Yes	1	22.52923280279279	10990
1	0	Signal	Overshoot	Yes	1	29.449684828299198	10990
2	0	Hh	SS	Yes	1	12.449564625323305	False
3	0	Signal	SS	Yes	1	15.647896524713929	False
4	0	Hh	Overshoot	Yes	0.5	20.418069986675448	4837
5	0	Signal	Overshoot	Yes	0.5	21.802939457954764	11311
6	0	Hh	SS	Yes	0.5	11.596384791790598	False
7	0	Signal	SS	Yes	0.5	10.38847542283925	False
8	0	Hh	Overshoot	Yes	2	24.43130386273583	4582
9	0	Signal	Overshoot	Yes	2	37.48064651425716	10960
10	0	Hh	SS	Yes	2	15.296668899312905	False
11	0	Signal	SS	Yes	2	22.07396234359986	False
12	0	Hh	Overshoot	No	1	22.58657592143699	57600
13	0	Signal	Overshoot	No	1	31.42133978990519	57600
14	0	Hh	SS	No	1	22.78508353548885	False
15	0	Signal	SS	No	1	29.608163722358057	False
16	0	Hh	Overshoot	No	0.5	20.459826570079926	57600
17	0	Signal	Overshoot	No	0.5	23.53253602433881	57600
18	0	Hh	SS	No	0.5	20.705924048560917	False
19	0	Signal	SS	No	0.5	21.774233335937637	False
20	0	Hh	Overshoot	No	2	24.489685784718446	57600
21	0	Signal	Overshoot	No	2	39.60700621243963	57600
22	0	Hh	SS	No	2	24.601750564827483	False
23	0	Signal	SS	No	2	37.732568794765065	False
24	1	Hh	Overshoot	Yes	1	13.628174219125228	57600
25	1	Signal	Overshoot	Yes	1	1.8063315276683767	57600
26	1	Hh	SS	Yes	1	13.657090332173098	False
27	1	Signal	SS	Yes	1	1.1982725204849487	False
28	1	Hh	Overshoot	Yes	0.5	13.500744686296088	1991
29	1	Signal	Overshoot	Yes	0.5	1.8004939674979568	57600
30	1	Hh	SS	Yes	0.5	13.482141964902453	False
31	1	Signal	SS	Yes	0.5	1.191590922833356	False
32	1	Hh	Overshoot	Yes	2	13.784488662281788	3160
33	1	Signal	Overshoot	Yes	2	2.4552614347687296	5992
34	1	Hh	SS	Yes	2	13.67291452587449	False
35	1	Signal	SS	Yes	2	2.8433114819258236	False
36	1	Hh	Overshoot	No	1	13.628174219125228	57600
37	1	Signal	Overshoot	No	1	1.8063315271243994	57600
38	1	Hh	SS	No	1	13.657090925933872	False
39	1	Signal	SS	No	1	1.1982725635264444	False
40	1	Hh	Overshoot	No	0.5	13.500744686296088	1991
41	1	Signal	Overshoot	No	0.5	1.8004939674979568	57600
42	1	Hh	SS	No	0.5	13.482141964902453	False
43	1	Signal	SS	No	0.5	1.191590922833356	False
44	1	Hh	Overshoot	No	2	13.784369485402706	3164
45	1	Signal	Overshoot	No	2	2.316371247221781	5001
46	1	Hh	SS	No	2	13.819215358444467	False
47	1	Signal	SS	No	2	3.204549445839433	False
48	2	Hh	Overshoot	Yes	1	48.01033081440459	8781
49	2	Signal	Overshoot	Yes	1	50.11813686466885	8781
50	2	Hh	SS	Yes	1	38.93881660970404	False
51	2	Signal	SS	Yes	1	40.275835612468754	False
52	2	Hh	Overshoot	Yes	0.5	44.50549077069692	6239
53	2	Signal	Overshoot	Yes	0.5	34.10263886303541	8626
54	2	Hh	SS	Yes	0.5	37.54839994035369	False
55	2	Signal	SS	Yes	0.5	25.92526441350067	False
56	2	Hh	Overshoot	Yes	2	50.86054582644248	6177
57	2	Signal	Overshoot	Yes	2	67.01995684046508	9224
58	2	Hh	SS	Yes	2	43.12098407337457	False
59	2	Signal	SS	Yes	2	55.793860954126366	False
60	2	Hh	Overshoot	No	1	49.150907220296546	57600
61	2	Signal	Overshoot	No	1	52.72818536968599	57600
62	2	Hh	SS	No	1	48.98751229375817	False
63	2	Signal	SS	No	1	51.83217906392036	False
64	2	Hh	Overshoot	No	0.5	45.31124205078639	57600
65	2	Signal	Overshoot	No	0.5	36.270220398940694	57600
66	2	Hh	SS	No	0.5	45.25343435732404	False
67	2	Signal	SS	No	0.5	35.497825987455755	False
68	2	Hh	Overshoot	No	2	52.22995189739336	57600
69	2	Signal	Overshoot	No	2	70.33259510240703	57600
70	2	Hh	SS	No	2	51.94672154637145	False
71	2	Signal	SS	No	2	69.20438291829322	False
72	3	Hh	Overshoot	Yes	1	22.45202505130385	9407
73	3	Signal	Overshoot	Yes	1	28.07481448586762	9407
74	3	Hh	SS	Yes	1	15.466747792868318	False
75	3	Signal	SS	Yes	1	20.038967950690207	False
76	3	Hh	Overshoot	Yes	0.5	20.375589135444116	4104
77	3	Signal	Overshoot	Yes	0.5	20.378508090023985	9718
78	3	Hh	SS	Yes	0.5	14.229785868340969	False
79	3	Signal	SS	Yes	0.5	13.821931795078811	False
80	3	Hh	Overshoot	Yes	2	24.343010750007394	4014
81	3	Signal	Overshoot	Yes	2	36.14829710173732	9382
82	3	Hh	SS	Yes	2	18.239432649633585	False
83	3	Signal	SS	Yes	2	27.149338473915407	False
84	3	Hh	Overshoot	No	1	22.588374642397497	57600
85	3	Signal	Overshoot	No	1	29.974010033562934	57600
86	3	Hh	SS	No	1	22.78508353548885	False
87	3	Signal	SS	No	1	29.583439043914353	False
88	3	Hh	Overshoot	No	0.5	20.463021279860797	57600
89	3	Signal	Overshoot	No	0.5	22.096385683146423	57600
90	3	Hh	SS	No	0.5	20.705924048560917	False
91	3	Signal	SS	No	0.5	21.760257876831858	False
92	3	Hh	Overshoot	No	2	24.49046742567316	57600
93	3	Signal	Overshoot	No	2	38.15028241814052	57600
94	3	Hh	SS	No	2	24.601750564827483	False
95	3	Signal	SS	No	2	37.71743372147864	False
96	4	Hh	Overshoot	Yes	1	29.195413508581055	17155
97	4	Signal	Overshoot	Yes	1	31.20059844461896	17155
98	4	Hh	SS	Yes	1	22.67907691015907	False
99	4	Signal	SS	Yes	1	20.885338265655434	False
100	4	Hh	Overshoot	Yes	0.5	22.880600249989698	10204
101	4	Signal	Overshoot	Yes	0.5	18.60450046966288	18915
102	4	Hh	SS	Yes	0.5	20.036685528743945	False
103	4	Signal	SS	Yes	0.5	12.150349730995373	False
104	4	Hh	Overshoot	Yes	2	36.066579546198454	9036
105	4	Signal	Overshoot	Yes	2	45.650616367040016	16777
106	4	Hh	SS	Yes	2	26.471306349940605	False
107	4	Signal	SS	Yes	2	32.32248573727003	False
108	4	Hh	Overshoot	No	1	29.31489416661391	57600
109	4	Signal	Overshoot	No	1	32.152910241633165	57600
110	4	Hh	SS	No	1	29.695286458033692	False
111	4	Signal	SS	No	1	29.74115159504032	False
112	4	Hh	Overshoot	No	0.5	22.997412172797837	57600
113	4	Signal	Overshoot	No	0.5	19.30941671171773	57600
114	4	Hh	SS	No	0.5	23.381934984704586	False
115	4	Signal	SS	No	0.5	16.945927817345748	False
116	4	Hh	Overshoot	No	2	36.1881587725155	57600
117	4	Signal	Overshoot	No	2	46.764484253879154	57600
118	4	Hh	SS	No	2	36.46395252065986	False
119	4	Signal	SS	No	2	44.284741181946444	False
120	5	Hh	Overshoot	Yes	1		57600
121	5	Signal	Overshoot	Yes	1		57600
122	5	Hh	SS	Yes	1	10.001518201944052	False
123	5	Signal	SS	Yes	1	12.751451464130284	False
124	5	Hh	Overshoot	Yes	0.5		57600
125	5	Signal	Overshoot	Yes	0.5		57600
126	5	Hh	SS	Yes	0.5	9.211180535139519	False
127	5	Signal	SS	Yes	0.5	8.83903222065166	False
128	5	Hh	Overshoot	Yes	2	17.539222825252523	2166
129	5	Signal	Overshoot	Yes	2	25.338071774537312	7324
130	5	Hh	SS	Yes	2	11.808859874864794	False
131	5	Signal	SS	Yes	2	17.27028893687364	False
132	5	Hh	Overshoot	No	1		57600
133	5	Signal	Overshoot	No	1		57600
134	5	Hh	SS	No	1	16.770125815617916	False
135	5	Signal	SS	No	1	22.532238438018254	False
136	5	Hh	Overshoot	No	0.5		57600
137	5	Signal	Overshoot	No	0.5		57600
138	5	Hh	SS	No	0.5	15.694766751697983	False
139	5	Signal	SS	No	0.5	16.74160838140307	False
140	5	Hh	Overshoot	No	2	17.62743584417842	57600
141	5	Signal	Overshoot	No	2	27.486842411880318	57600
142	5	Hh	SS	No	2	17.774492960502528	False
143	5	Signal	SS	No	2	28.18064616695358	False
144	6	Hh	Overshoot	Yes	1		57600
145	6	Signal	Overshoot	Yes	1		57600
146	6	Hh	SS	Yes	1	46.670988155816225	False
147	6	Signal	SS	Yes	1	49.266524650267	False
148	6	Hh	Overshoot	Yes	0.5		57600
149	6	Signal	Overshoot	Yes	0.5		57600
150	6	Hh	SS	Yes	0.5	44.62893320392153	False
151	6	Signal	SS	Yes	0.5	33.479501592730855	False
152	6	Hh	Overshoot	Yes	2		57600
153	6	Signal	Overshoot	Yes	2		57600
154	6	Hh	SS	Yes	2	49.59263854011505	False
155	6	Signal	SS	Yes	2	66.05204102032309	False
156	6	Hh	Overshoot	No	1		57600
157	6	Signal	Overshoot	No	1		57600
158	6	Hh	SS	No	1	52.3608768186986	False
159	6	Signal	SS	No	1	55.905737514195785	False
160	6	Hh	Overshoot	No	0.5		57600
161	6	Signal	Overshoot	No	0.5		57600
162	6	Hh	SS	No	0.5	49.88834312865732	False
163	6	Signal	SS	No	0.5	39.09640568259615	False
164	6	Hh	Overshoot	No	2		57600
165	6	Signal	Overshoot	No	2		57600
166	6	Hh	SS	No	2	54.202521546851344	False
167	6	Signal	SS	No	2	74.49577732631295	False
168	7	Hh	Overshoot	Yes	1	18.297882351252227	7982
169	7	Signal	Overshoot	Yes	1	27.18023603987581	7982
170	7	Hh	SS	Yes	1	13.435614742046596	False
171	7	Signal	SS	Yes	1	20.443843848293923	False
172	7	Hh	Overshoot	Yes	0.5		57600
173	7	Signal	Overshoot	Yes	0.5		57600
174	7	Hh	SS	Yes	0.5	11.491998014266827	False
175	7	Signal	SS	Yes	0.5	15.292579714427646	False
176	7	Hh	Overshoot	Yes	2	18.92326517511158	3665
177	7	Signal	Overshoot	Yes	2	33.09496172245137	8028
178	7	Hh	SS	Yes	2	15.406058313875718	False
179	7	Signal	SS	Yes	2	25.75550286484703	False
180	7	Hh	Overshoot	No	1	18.492954443138217	57600
181	7	Signal	Overshoot	No	1	29.1833507254956	57600
182	7	Hh	SS	No	1	18.574588506708565	False
183	7	Signal	SS	No	1	29.601259617589093	False
184	7	Hh	Overshoot	No	0.5		57600
185	7	Signal	Overshoot	No	0.5		57600
186	7	Hh	SS	No	0.5	17.774518572579808	False
187	7	Signal	SS	No	0.5	23.799374903020237	False
188	7	Hh	Overshoot	No	2	19.135328556046247	57600
189	7	Signal	Overshoot	No	2	35.14901770739388	57600
190	7	Hh	SS	No	2	19.14945446737184	False
191	7	Signal	SS	No	2	35.47967331332546	False
192	8	Hh	Overshoot	Yes	1	22.44246783659517	6086
193	8	Signal	Overshoot	Yes	1	11.712970087964365	6086
194	8	Hh	SS	Yes	1	20.708230620060505	False
195	8	Signal	SS	Yes	1	8.89491354089212	False
196	8	Hh	Overshoot	Yes	0.5	20.427033052459493	5141
197	8	Signal	Overshoot	Yes	0.5	5.1403316003452915	7667
198	8	Hh	SS	Yes	0.5	20.019225151540212	False
199	8	Signal	SS	Yes	0.5	3.2486253340173192	False
200	8	Hh	Overshoot	Yes	2	24.25110721291898	3715
201	8	Signal	Overshoot	Yes	2	19.661523512882	6006
202	8	Hh	SS	Yes	2	21.377513071183728	False
203	8	Signal	SS	Yes	2	16.04705182077943	False
204	8	Hh	Overshoot	No	1	22.588374841071342	57600
205	8	Signal	Overshoot	No	1	12.330729912868676	57600
206	8	Hh	SS	No	1	22.78508353548885	False
207	8	Signal	SS	No	1	11.637838127156698	False
208	8	Hh	Overshoot	No	0.5	20.463021080083607	57600
209	8	Signal	Overshoot	No	0.5	5.030771757823118	57600
210	8	Hh	SS	No	0.5	20.705924048560917	False
211	8	Signal	SS	No	0.5	4.208602027754878	False
212	8	Hh	Overshoot	No	2	24.490467458091075	57600
213	8	Signal	Overshoot	No	2	20.47623497354968	57600
214	8	Hh	SS	No	2	24.601750564827483	False
215	8	Signal	SS	No	2	19.762665490062105	False
216	9	Hh	Overshoot	Yes	1		57600
217	9	Signal	Overshoot	Yes	1		57600
218	9	Hh	SS	Yes	1	37.22707971462778	False
219	9	Signal	SS	Yes	1	28.683759505978998	False
220	9	Hh	Overshoot	Yes	0.5		57600
221	9	Signal	Overshoot	Yes	0.5		57600
222	9	Hh	SS	Yes	0.5	37.20076215163644	False
223	9	Signal	SS	Yes	0.5	17.328787872240795	False
224	9	Hh	Overshoot	Yes	2		57600
225	9	Signal	Overshoot	Yes	2		57600
226	9	Hh	SS	Yes	2	37.41300655925923	False
227	9	Signal	SS	Yes	2	40.365776863595705	False
228	9	Hh	Overshoot	No	1		57600
229	9	Signal	Overshoot	No	1		57600
230	9	Hh	SS	No	1	38.25954653625604	False
231	9	Signal	SS	No	1	29.971966725497154	False
232	9	Hh	Overshoot	No	0.5		57600
233	9	Signal	Overshoot	No	0.5		57600
234	9	Hh	SS	No	0.5	37.79895148717836	False
235	9	Signal	SS	No	0.5	18.233562843509674	False
236	9	Hh	Overshoot	No	2		57600
237	9	Signal	Overshoot	No	2		57600
238	9	Hh	SS	No	2	38.70863759581765	False
239	9	Signal	SS	No	2	41.81014248009734	False
240	10	Hh	Overshoot	Yes	1		57600
241	10	Signal	Overshoot	Yes	1		57600
242	10	Hh	SS	Yes	1	11.451702063588456	False
243	10	Signal	SS	Yes	1	5.653160860664016	False
244	10	Hh	Overshoot	Yes	0.5		57600
245	10	Signal	Overshoot	Yes	0.5		57600
246	10	Hh	SS	Yes	0.5	11.082658635249558	False
247	10	Signal	SS	Yes	0.5	2.443464448632284	False
248	10	Hh	Overshoot	Yes	2		57600
249	10	Signal	Overshoot	Yes	2		57600
250	10	Hh	SS	Yes	2	11.881026388951184	False
251	10	Signal	SS	Yes	2	9.365207224797757	False
252	10	Hh	Overshoot	No	1		57600
253	10	Signal	Overshoot	No	1		57600
254	10	Hh	SS	No	1	11.969127161972807	False
255	10	Signal	SS	No	1	6.648873613047073	False
256	10	Hh	Overshoot	No	0.5		57600
257	10	Signal	Overshoot	No	0.5		57600
258	10	Hh	SS	No	0.5	11.206497045463664	False
259	10	Signal	SS	No	0.5	2.2688909547894696	False
260	10	Hh	Overshoot	No	2		57600
261	10	Signal	Overshoot	No	2		57600
262	10	Hh	SS	No	2	12.663748607672701	False
263	10	Signal	SS	No	2	10.746943053104715	False
264	11	Hh	Overshoot	Yes	1	13.601850446545399	9169
265	11	Signal	Overshoot	Yes	1	11.943814707190668	9169
266	11	Hh	SS	Yes	1	12.931313073449985	False
267	11	Signal	SS	Yes	1	10.449024482996506	False
268	11	Hh	Overshoot	Yes	0.5		57600
269	11	Signal	Overshoot	Yes	0.5		57600
270	11	Hh	SS	Yes	0.5	13.02082110383273	False
271	11	Signal	SS	Yes	0.5	6.586938055498592	False
272	11	Hh	Overshoot	Yes	2		57600
273	11	Signal	Overshoot	Yes	2		57600
274	11	Hh	SS	Yes	2	13.020019589846342	False
275	11	Signal	SS	Yes	2	14.493265862472924	False
276	11	Hh	Overshoot	No	1	13.612019961659072	57600
277	11	Signal	Overshoot	No	1	12.237524110171847	57600
278	11	Hh	SS	No	1	13.657090925933872	False
279	11	Signal	SS	No	1	11.253367854419622	False
280	11	Hh	Overshoot	No	0.5		57600
281	11	Signal	Overshoot	No	0.5		57600
282	11	Hh	SS	No	0.5	13.482141964902453	False
283	11	Signal	SS	No	0.5	7.183629764898896	False
284	11	Hh	Overshoot	No	2		57600
285	11	Signal	Overshoot	No	2		57600
286	11	Hh	SS	No	2	13.819215358444467	False
287	11	Signal	SS	No	2	15.438523262890797	False
288	12	Hh	Overshoot	Yes	1		57600
289	12	Signal	Overshoot	Yes	1		57600
290	12	Hh	SS	Yes	1	10.072554437090261	False
291	12	Signal	SS	Yes	1	14.775552635477027	False
292	12	Hh	Overshoot	Yes	0.5	12.814385085338927	3087
293	12	Signal	Overshoot	Yes	0.5	17.296101181934972	7476
294	12	Hh	SS	Yes	0.5	7.72741781689038	False
295	12	Signal	SS	Yes	0.5	10.557920260844597	False
296	12	Hh	Overshoot	Yes	2	16.58204085164742	3304
297	12	Signal	Overshoot	Yes	2	28.270105988526964	7830
298	12	Hh	SS	Yes	2	12.576427223720373	False
299	12	Signal	SS	Yes	2	19.831256538256767	False
300	12	Hh	Overshoot	No	1		57600
301	12	Signal	Overshoot	No	1		57600
302	12	Hh	SS	No	1	15.540788191456755	False
303	12	Signal	SS	No	1	24.697731282552738	False
304	12	Hh	Overshoot	No	0.5	13.05603026008788	57600
305	12	Signal	Overshoot	No	0.5	19.220335841238906	57600
306	12	Hh	SS	No	0.5	13.529697988280276	False
307	12	Signal	SS	No	0.5	19.22492608313533	False
308	12	Hh	Overshoot	No	2	16.90973424564048	57600
309	12	Signal	Overshoot	No	2	30.461477199853647	57600
310	12	Hh	SS	No	2	17.17520117063043	False
311	12	Signal	SS	No	2	30.526763710100127	False
312	13	Hh	Overshoot	Yes	1		57600
313	13	Signal	Overshoot	Yes	1		57600
314	13	Hh	SS	Yes	1	25.603937035393102	False
315	13	Signal	SS	Yes	1	19.472575695958867	False
316	13	Hh	Overshoot	Yes	0.5		57600
317	13	Signal	Overshoot	Yes	0.5		57600
318	13	Hh	SS	Yes	0.5	26.363330274450917	False
319	13	Signal	SS	Yes	0.5	11.702705414794949	False
320	13	Hh	Overshoot	Yes	2		57600
321	13	Signal	Overshoot	Yes	2		57600
322	13	Hh	SS	Yes	2	25.287497659844718	False
323	13	Signal	SS	Yes	2	27.43217972110041	False
324	13	Hh	Overshoot	No	1		57600
325	13	Signal	Overshoot	No	1		57600
326	13	Hh	SS	No	1	27.773828194449138	False
327	13	Signal	SS	No	1	22.007582151823897	False
328	13	Hh	Overshoot	No	0.5		57600
329	13	Signal	Overshoot	No	0.5		57600
330	13	Hh	SS	No	0.5	27.691781215213496	False
331	13	Signal	SS	No	0.5	13.5695305616904	False
332	13	Hh	Overshoot	No	2		57600
333	13	Signal	Overshoot	No	2		57600
334	13	Hh	SS	No	2	27.864329221752556	False
335	13	Signal	SS	No	2	30.474322050102344	False
336	14	Hh	Overshoot	Yes	1		57600
337	14	Signal	Overshoot	Yes	1		57600
338	14	Hh	SS	Yes	1	33.702084484410435	False
339	14	Signal	SS	Yes	1	35.94119141791393	False
340	14	Hh	Overshoot	Yes	0.5		57600
341	14	Signal	Overshoot	Yes	0.5		57600
342	14	Hh	SS	Yes	0.5	33.456628391974746	False
343	14	Signal	SS	Yes	0.5	24.78598196234462	False
344	14	Hh	Overshoot	Yes	2		57600
345	14	Signal	Overshoot	Yes	2		57600
346	14	Hh	SS	Yes	2	35.350716660373024	False
347	14	Signal	SS	Yes	2	47.48515817797302	False
348	14	Hh	Overshoot	No	1		57600
349	14	Signal	Overshoot	No	1		57600
350	14	Hh	SS	No	1	38.4470132200224	False
351	14	Signal	SS	No	1	41.504463388634875	False
352	14	Hh	Overshoot	No	0.5		57600
353	14	Signal	Overshoot	No	0.5		57600
354	14	Hh	SS	No	0.5	37.75043254972172	False
355	14	Signal	SS	No	0.5	29.648730164084768	False
356	14	Hh	Overshoot	No	2		57600
357	14	Signal	Overshoot	No	2		57600
358	14	Hh	SS	No	2	38.971977248398716	False
359	14	Signal	SS	No	2	53.425460332798274	False
360	15	Hh	Overshoot	Yes	1	17.987129095970943	5059
361	15	Signal	Overshoot	Yes	1	23.96675241178879	5059
362	15	Hh	SS	Yes	1	11.252830234094773	False
363	15	Signal	SS	Yes	1	14.462239726002451	False
364	15	Hh	Overshoot	Yes	0.5		57600
365	15	Signal	Overshoot	Yes	0.5		57600
366	15	Hh	SS	Yes	0.5	9.91588300605629	False
367	15	Signal	SS	Yes	0.5	9.92750791735709	False
368	15	Hh	Overshoot	Yes	2	18.705162360279544	3273
369	15	Signal	Overshoot	Yes	2	29.864328439381936	5246
370	15	Hh	SS	Yes	2	13.440283097858895	False
371	15	Signal	SS	Yes	2	19.667477869992098	False
372	15	Hh	Overshoot	No	1	18.34545521496983	57600
373	15	Signal	Overshoot	No	1	24.852084630068035	57600
374	15	Hh	SS	No	1	18.447339680551053	False
375	15	Signal	SS	No	1	24.77881054266527	False
376	15	Hh	Overshoot	No	0.5		57600
377	15	Signal	Overshoot	No	0.5		57600
378	15	Hh	SS	No	0.5	17.48188759502871	False
379	15	Signal	SS	No	0.5	18.93926782527494	False
380	15	Hh	Overshoot	No	2	19.075172955821458	57600
381	15	Signal	Overshoot	No	2	30.818168661603536	57600
382	15	Hh	SS	No	2	19.102480611174954	False
383	15	Signal	SS	No	2	30.68130813193696	False
384	16	Hh	Overshoot	Yes	1		57600
385	16	Signal	Overshoot	Yes	1		57600
386	16	Hh	SS	Yes	1	17.513947588482466	False
387	16	Signal	SS	Yes	1	13.666821060769735	False
388	16	Hh	Overshoot	Yes	0.5		57600
389	16	Signal	Overshoot	Yes	0.5		57600
390	16	Hh	SS	Yes	0.5	17.369015390955	False
391	16	Signal	SS	Yes	0.5	8.321166060429618	False
392	16	Hh	Overshoot	Yes	2	19.20484770074603	2756
393	16	Signal	Overshoot	Yes	2	19.92932420776748	8521
394	16	Hh	SS	Yes	2	17.766834416989482	False
395	16	Signal	SS	Yes	2	19.565360212200304	False
396	16	Hh	Overshoot	No	1		57600
397	16	Signal	Overshoot	No	1		57600
398	16	Hh	SS	No	1	18.754371164925317	False
399	16	Signal	SS	No	1	15.234604695171868	False
400	16	Hh	Overshoot	No	0.5		57600
401	16	Signal	Overshoot	No	0.5		57600
402	16	Hh	SS	No	0.5	18.143027207593377	False
403	16	Signal	SS	No	0.5	9.41407072173729	False
404	16	Hh	Overshoot	No	2	19.222783470558085	57600
405	16	Signal	Overshoot	No	2	20.578565253518562	57600
406	16	Hh	SS	No	2	19.218894712402076	False
407	16	Signal	SS	No	2	21.127119315626786	False
408	17	Hh	Overshoot	Yes	1		57600
409	17	Signal	Overshoot	Yes	1		57600
410	17	Hh	SS	Yes	1	30.002988730731232	False
411	17	Signal	SS	Yes	1	31.556488357576853	False
412	17	Hh	Overshoot	Yes	0.5		57600
413	17	Signal	Overshoot	Yes	0.5		57600
414	17	Hh	SS	Yes	0.5	30.195726877414515	False
415	17	Signal	SS	Yes	0.5	21.148658478928027	False
416	17	Hh	Overshoot	Yes	2		57600
417	17	Signal	Overshoot	Yes	2		57600
418	17	Hh	SS	Yes	2	32.264977993184175	False
419	17	Signal	SS	Yes	2	42.70254259695941	False
420	17	Hh	Overshoot	No	1		57600
421	17	Signal	Overshoot	No	1		57600
422	17	Hh	SS	No	1	37.28560366001781	False
423	17	Signal	SS	No	1	40.07052427284209	False
424	17	Hh	Overshoot	No	0.5		57600
425	17	Signal	Overshoot	No	0.5		57600
426	17	Hh	SS	No	0.5	36.04281902133882	False
427	17	Signal	SS	No	0.5	28.37249751624438	False
428	17	Hh	Overshoot	No	2		57600
429	17	Signal	Overshoot	No	2		57600
430	17	Hh	SS	No	2	38.2410570188919	False
431	17	Signal	SS	No	2	51.905988512003866	False
432	18	Hh	Overshoot	Yes	1	22.49301965820588	6397
433	18	Signal	Overshoot	Yes	1	19.356274200189134	6397
434	18	Hh	SS	Yes	1	13.480232262339456	False
435	18	Signal	SS	Yes	1	7.2025015477677385	False
436	18	Hh	Overshoot	Yes	0.5	20.688506251803503	2256
437	18	Signal	Overshoot	Yes	0.5	12.188997246452203	6790
438	18	Hh	SS	Yes	0.5	15.384464488692998	False
439	18	Signal	SS	Yes	0.5	3.684000071221348	False
440	18	Hh	Overshoot	Yes	2	24.273716785643956	3586
441	18	Signal	Overshoot	Yes	2	27.208319832456212	6415
442	18	Hh	SS	Yes	2	12.692616249302588	False
443	18	Signal	SS	Yes	2	12.476739993166916	False
444	18	Hh	Overshoot	No	1	22.586780239274702	57600
445	18	Signal	Overshoot	No	1	20.598997542862108	57600
446	18	Hh	SS	No	1	22.78508353548885	False
447	18	Signal	SS	No	1	18.280194523254835	False
448	18	Hh	Overshoot	No	0.5	20.6884350182317	2254
449	18	Signal	Overshoot	No	0.5	12.896624585564012	57600
450	18	Hh	SS	No	0.5	20.705924048560917	False
451	18	Signal	SS	No	0.5	10.605001141745603	False
452	18	Hh	Overshoot	No	2	24.48967564605769	57600
453	18	Signal	Overshoot	No	2	28.781200441511757	57600
454	18	Hh	SS	No	2	24.601750564827483	False
455	18	Signal	SS	No	2	26.38944298214156	False
456	19	Hh	Overshoot	Yes	1		57600
457	19	Signal	Overshoot	Yes	1		57600
458	19	Hh	SS	Yes	1	19.021216179781575	False
459	19	Signal	SS	Yes	1	19.834518857113963	False
460	19	Hh	Overshoot	Yes	0.5		57600
461	19	Signal	Overshoot	Yes	0.5		57600
462	19	Hh	SS	Yes	0.5	17.74722554311478	False
463	19	Signal	SS	Yes	0.5	12.916523127596093	False
464	19	Hh	Overshoot	Yes	2		57600
465	19	Signal	Overshoot	Yes	2		57600
466	19	Hh	SS	Yes	2	21.108657357661897	False
467	19	Signal	SS	Yes	2	27.435485083477317	False
468	19	Hh	Overshoot	No	1		57600
469	19	Signal	Overshoot	No	1		57600
470	19	Hh	SS	No	1	22.785086229432636	False
471	19	Signal	SS	No	1	24.22913180710745	False
472	19	Hh	Overshoot	No	0.5		57600
473	19	Signal	Overshoot	No	0.5		57600
474	19	Hh	SS	No	0.5	20.70592404855475	False
475	19	Signal	SS	No	0.5	16.410327033843274	False
476	19	Hh	Overshoot	No	2		57600
477	19	Signal	Overshoot	No	2		57600
478	19	Hh	SS	No	2	24.601765469367322	False
479	19	Signal	SS	No	2	32.35260471590502	False
480	20	Hh	Overshoot	Yes	1		57600
481	20	Signal	Overshoot	Yes	1		57600
482	20	Hh	SS	Yes	1	24.27853650795751	False
483	20	Signal	SS	Yes	1	31.8184070446425	False
484	20	Hh	Overshoot	Yes	0.5		57600
485	20	Signal	Overshoot	Yes	0.5		57600
486	20	Hh	SS	Yes	0.5	22.999295682299348	False
487	20	Signal	SS	Yes	0.5	22.59950980788605	False
488	20	Hh	Overshoot	Yes	2		57600
489	20	Signal	Overshoot	Yes	2		57600
490	20	Hh	SS	Yes	2	27.564764224120353	False
491	20	Signal	SS	Yes	2	42.12410581608957	False
492	20	Hh	Overshoot	No	1		57600
493	20	Signal	Overshoot	No	1		57600
494	20	Hh	SS	No	1	36.04277071874462	False
495	20	Signal	SS	No	1	48.42629301866578	False
496	20	Hh	Overshoot	No	0.5		57600
497	20	Signal	Overshoot	No	0.5		57600
498	20	Hh	SS	No	0.5	34.63630519136855	False
499	20	Signal	SS	No	0.5	36.88381564474524	False
500	20	Hh	Overshoot	No	2		57600
501	20	Signal	Overshoot	No	2		57600
502	20	Hh	SS	No	2	37.28555610992897	False
503	20	Signal	SS	No	2	60.1750543312896	False
504	21	Hh	Overshoot	Yes	1	26.3818685836211	9627
505	21	Signal	Overshoot	Yes	1	29.895020700482036	9627
506	21	Hh	SS	Yes	1	20.413756748649405	False
507	21	Signal	SS	Yes	1	21.528226252858687	False
508	21	Hh	Overshoot	Yes	0.5	25.574773029619138	4079
509	21	Signal	Overshoot	Yes	0.5	21.840496059947085	9753
510	21	Hh	SS	Yes	0.5	20.03995431825666	False
511	21	Signal	SS	Yes	0.5	14.26073832379467	False
512	21	Hh	Overshoot	Yes	2	27.047289410033457	3988
513	21	Signal	Overshoot	Yes	2	38.17695119430813	9697
514	21	Hh	SS	Yes	2	22.4095905502883	False
515	21	Signal	SS	Yes	2	29.359844796173945	False
516	21	Hh	Overshoot	No	1	26.475482116489516	57600
517	21	Signal	Overshoot	No	1	31.74560710072572	57600
518	21	Hh	SS	No	1	26.41705504487028	False
519	21	Signal	SS	No	1	28.616094575715493	False
520	21	Hh	Overshoot	No	0.5	25.58929756282221	4793
521	21	Signal	Overshoot	No	0.5	23.39367426207596	57600
522	21	Hh	SS	No	0.5	25.541991560945135	False
523	21	Signal	SS	No	0.5	20.353975435156514	False
524	21	Hh	Overshoot	No	2	27.195984578347378	57600
525	21	Signal	Overshoot	No	2	40.18964834930081	57600
526	21	Hh	SS	No	2	27.09171047580432	False
527	21	Signal	SS	No	2	36.98171923241585	False
528	22	Hh	Overshoot	Yes	1	27.558597366915834	15087
529	22	Signal	Overshoot	Yes	1	13.327082989055882	15087
530	22	Hh	SS	Yes	1	26.874049127403538	False
531	22	Signal	SS	Yes	1	12.717654082750883	False
532	22	Hh	Overshoot	Yes	0.5	27.23985430210368	9964
533	22	Signal	Overshoot	Yes	0.5	5.037576766536702	19726
534	22	Hh	SS	Yes	0.5	27.00268663244246	False
535	22	Signal	SS	Yes	0.5	4.950229645696922	False
536	22	Hh	Overshoot	Yes	2	27.839860817207594	6855
537	22	Signal	Overshoot	Yes	2	21.791441456679962	14370
538	22	Hh	SS	Yes	2	26.742118026414104	False
539	22	Signal	SS	Yes	2	20.825780771148615	False
540	22	Hh	Overshoot	No	1	27.56009224603737	23921
541	22	Signal	Overshoot	No	1	13.391700579272594	23921
542	22	Hh	SS	No	1	27.40440278845017	False
543	22	Signal	SS	No	1	13.516375854961908	False
544	22	Hh	Overshoot	No	0.5	27.240278293430123	57600
545	22	Signal	Overshoot	No	0.5	5.028829901320549	57600
546	22	Hh	SS	No	0.5	27.09588310632921	False
547	22	Signal	SS	No	0.5	5.241964456213054	False
548	22	Hh	Overshoot	No	2	27.842386292653288	57600
549	22	Signal	Overshoot	No	2	21.92071518085166	57600
550	22	Hh	SS	No	2	27.669435559001627	False
551	22	Signal	SS	No	2	21.977727704065416	False
552	23	Hh	Overshoot	Yes	1	11.271769799038708	11141
553	23	Signal	Overshoot	Yes	1	6.184188456037447	11141
554	23	Hh	SS	Yes	1	9.650480391716172	False
555	23	Signal	SS	Yes	1	4.22906173986658	False
556	23	Hh	Overshoot	Yes	0.5	11.113332874406908	885
557	23	Signal	Overshoot	Yes	0.5	4.303575925877212	15741
558	23	Hh	SS	Yes	0.5	9.919153002327334	False
559	23	Signal	SS	Yes	0.5	2.4263826427866064	False
560	23	Hh	Overshoot	Yes	2	11.736203441648499	1822
561	23	Signal	Overshoot	Yes	2	9.41805559127701	9696
562	23	Hh	SS	Yes	2	9.548428574868908	False
563	23	Signal	SS	Yes	2	7.293698523737419	False
564	23	Hh	Overshoot	No	1	11.271769799038708	57600
565	23	Signal	Overshoot	No	1	6.636135283321295	57600
566	23	Hh	SS	No	1	11.206496015861049	False
567	23	Signal	SS	No	1	6.040986520188483	False
568	23	Hh	Overshoot	No	0.5	11.113332874406908	885
569	23	Signal	Overshoot	No	0.5	3.9693981928939905	57600
570	23	Hh	SS	No	0.5	10.499517727429648	False
571	23	Signal	SS	No	0.5	3.0752995342121636	False
572	23	Hh	Overshoot	No	2	11.736167772485572	1820
573	23	Signal	Overshoot	No	2	10.419998809739269	26070
574	23	Hh	SS	No	2	11.96911707674937	False
575	23	Signal	SS	No	2	9.881528271604992	False
576	24	Hh	Overshoot	Yes	1	54.84506941162007	10660
577	24	Signal	Overshoot	Yes	1	43.03996172705531	10660
578	24	Hh	SS	Yes	1	52.914487684221626	False
579	24	Signal	SS	Yes	1	40.25757470990552	False
580	24	Hh	Overshoot	Yes	0.5	53.92353814064924	8893
581	24	Signal	Overshoot	Yes	0.5	26.23236664707285	10911
582	24	Hh	SS	Yes	0.5	52.64165216558106	False
583	24	Signal	SS	Yes	0.5	24.037338555038446	False
584	24	Hh	Overshoot	Yes	2	55.5622298541059	7807
585	24	Signal	Overshoot	Yes	2	60.49937898068642	10939
586	24	Hh	SS	Yes	2	53.18549700598712	False
587	24	Signal	SS	Yes	2	57.181352355260024	False
588	24	Hh	Overshoot	No	1	55.23784967999468	57600
589	24	Signal	Overshoot	No	1	43.838590473247585	57600
590	24	Hh	SS	No	1	54.76831636127261	False
591	24	Signal	SS	No	1	42.517122910745115	False
592	24	Hh	Overshoot	No	0.5	54.11071811477521	57600
593	24	Signal	Overshoot	No	0.5	26.78674714928171	57600
594	24	Hh	SS	No	0.5	53.677429528301246	False
595	24	Signal	SS	No	0.5	25.620976304371908	False
596	24	Hh	Overshoot	No	2	56.10859690960983	57600
597	24	Signal	Overshoot	No	2	61.52415370585219	57600
598	24	Hh	SS	No	2	55.59526082777059	False
599	24	Signal	SS	No	2	59.926224494022335	False
600	25	Hh	Overshoot	Yes	1	12.251545901554977	14819
601	25	Signal	Overshoot	Yes	1	6.116552132655414	14819
602	25	Hh	SS	Yes	1	12.054671210832652	False
603	25	Signal	SS	Yes	1	6.060745480906007	False
604	25	Hh	Overshoot	Yes	0.5	11.798865399047685	1862
605	25	Signal	Overshoot	Yes	0.5	2.8657473543011918	23057
606	25	Hh	SS	Yes	0.5	11.878031476210126	False
607	25	Signal	SS	Yes	0.5	2.6316220879200216	False
608	25	Hh	Overshoot	Yes	2	12.759022841463064	3580
609	25	Signal	Overshoot	Yes	2	10.13813657388043	13293
610	25	Hh	SS	Yes	2	12.256587185854016	False
611	25	Signal	SS	Yes	2	9.856423567972158	False
612	25	Hh	Overshoot	No	1	12.256413905713657	57600
613	25	Signal	Overshoot	No	1	6.275131077430814	57600
614	25	Hh	SS	No	1	12.412406455098932	False
615	25	Signal	SS	No	1	6.523209171936301	False
616	25	Hh	Overshoot	No	0.5	11.798865399033389	1862
617	25	Signal	Overshoot	No	0.5	2.8324440445752685	57600
618	25	Hh	SS	No	0.5	11.952642967425135	False
619	25	Signal	SS	No	0.5	2.776163025377514	False
620	25	Hh	Overshoot	No	2	12.76333392700711	57600
621	25	Signal	Overshoot	No	2	10.360746037007047	57600
622	25	Hh	SS	No	2	12.922341623373697	False
623	25	Signal	SS	No	2	10.610246501165022	False
624	26	Hh	Overshoot	Yes	1		57600
625	26	Signal	Overshoot	Yes	1		57600
626	26	Hh	SS	Yes	1	24.78782540742617	False
627	26	Signal	SS	Yes	1	31.643980579813146	False
628	26	Hh	Overshoot	Yes	0.5		57600
629	26	Signal	Overshoot	Yes	0.5		57600
630	26	Hh	SS	Yes	0.5	22.15708488578869	False
631	26	Signal	SS	Yes	0.5	22.03931115252975	False
632	26	Hh	Overshoot	Yes	2		57600
633	26	Signal	Overshoot	Yes	2		57600
634	26	Hh	SS	Yes	2	28.515744747836223	False
635	26	Signal	SS	Yes	2	42.25953573624752	False
636	26	Hh	Overshoot	No	1		57600
637	26	Signal	Overshoot	No	1		57600
638	26	Hh	SS	No	1	35.26743201459196	False
639	26	Signal	SS	No	1	46.71481878315906	False
640	26	Hh	Overshoot	No	0.5		57600
641	26	Signal	Overshoot	No	0.5		57600
642	26	Hh	SS	No	0.5	33.23434187319863	False
643	26	Signal	SS	No	0.5	35.219669374838816	False
644	26	Hh	Overshoot	No	2		57600
645	26	Signal	Overshoot	No	2		57600
646	26	Hh	SS	No	2	36.91977327316595	False
647	26	Signal	SS	No	2	58.44532316306187	False
648	27	Hh	Overshoot	Yes	1	25.32162062360368	8059
649	27	Signal	Overshoot	Yes	1	44.33239705856827	8059
650	27	Hh	SS	Yes	1	21.986115172462192	False
651	27	Signal	SS	Yes	1	35.071657166950814	False
652	27	Hh	Overshoot	Yes	0.5	24.18029981359041	4503
653	27	Signal	Overshoot	Yes	0.5	36.217073828287965	7660
654	27	Hh	SS	Yes	0.5	19.078307379670463	False
655	27	Signal	SS	Yes	0.5	27.22196818539166	False
656	27	Hh	Overshoot	Yes	2	26.292656792295574	5675
657	27	Signal	Overshoot	Yes	2	52.57069665360914	8499
658	27	Hh	SS	Yes	2	24.301820815841296	False
659	27	Signal	SS	Yes	2	43.21602441223848	False
660	27	Hh	Overshoot	No	1	26.99010470852504	57600
661	27	Signal	Overshoot	No	1	51.24509993333964	57600
662	27	Hh	SS	No	1	26.916995910767085	False
663	27	Signal	SS	No	1	48.98556028555984	False
664	27	Hh	Overshoot	No	0.5	25.980775639506447	57600
665	27	Signal	Overshoot	No	0.5	42.80675527422216	57600
666	27	Hh	SS	No	0.5	25.99136924610812	False
667	27	Signal	SS	No	0.5	40.61842809203941	False
668	27	Hh	Overshoot	No	2	27.6036471613982	57600
669	27	Signal	Overshoot	No	2	59.729860019084285	57600
670	27	Hh	SS	No	2	27.46719287208532	False
671	27	Signal	SS	No	2	57.39842727202099	False
672	28	Hh	Overshoot	Yes	1	50.05700214685622	22172
673	28	Signal	Overshoot	Yes	1	68.9203656643619	22172
674	28	Hh	SS	Yes	1	49.58713356487109	False
675	28	Signal	SS	Yes	1	65.7385561896437	False
676	28	Hh	Overshoot	Yes	0.5	47.05369615133397	10461
677	28	Signal	Overshoot	Yes	0.5	51.971978084846114	22301
678	28	Hh	SS	Yes	0.5	46.66028395641927	False
679	28	Signal	SS	Yes	0.5	49.12308596095835	False
680	28	Hh	Overshoot	Yes	2	52.62032212819346	11075
681	28	Signal	Overshoot	Yes	2	92.94821383543318	22242
682	28	Hh	SS	Yes	2	52.12639349555613	False
683	28	Signal	SS	Yes	2	86.25182411798238	False
684	28	Hh	Overshoot	No	1	50.121265316454824	57600
685	28	Signal	Overshoot	No	1	69.15377402981598	57600
686	28	Hh	SS	No	1	49.88836078835297	False
687	28	Signal	SS	No	1	66.13288157286223	False
688	28	Hh	Overshoot	No	0.5	47.10687068440714	57600
689	28	Signal	Overshoot	No	0.5	52.16952752838374	57600
690	28	Hh	SS	No	0.5	46.94103951229841	False
691	28	Signal	SS	No	0.5	49.45392622197237	False
692	28	Hh	Overshoot	No	2	52.684813291975075	57600
693	28	Signal	Overshoot	No	2	93.71891582335206	57600
694	28	Hh	SS	No	2	52.36087681989522	False
695	28	Signal	SS	No	2	87.00750399210327	False
696	29	Hh	Overshoot	Yes	1	47.31637027054136	5592
697	29	Signal	Overshoot	Yes	1	61.877481056884655	5592
698	29	Hh	SS	Yes	1	30.79295788383702	False
699	29	Signal	SS	Yes	1	37.45255490726814	False
700	29	Hh	Overshoot	Yes	0.5	46.111611522273236	3700
701	29	Signal	Overshoot	Yes	0.5	46.92929909334715	5351
702	29	Hh	SS	Yes	0.5	25.393122351032616	False
703	29	Signal	SS	Yes	0.5	24.46840428020225	False
704	29	Hh	Overshoot	Yes	2	48.714534117622065	3907
705	29	Signal	Overshoot	Yes	2	79.04828818134462	5993
706	29	Hh	SS	Yes	2	37.21616497573173	False
707	29	Signal	SS	Yes	2	52.09346430139682	False
708	29	Hh	Overshoot	No	1	52.68487465283622	57600
709	29	Signal	Overshoot	No	1	78.65788309244556	57600
710	29	Hh	SS	No	1	52.3608768186986	False
711	29	Signal	SS	No	1	70.48783789648978	False
712	29	Hh	Overshoot	No	0.5	50.121395236376564	57600
713	29	Signal	Overshoot	No	0.5	59.86985937487757	57600
714	29	Hh	SS	No	0.5	49.88834312865732	False
715	29	Signal	SS	No	0.5	52.942379899926785	False
716	29	Hh	Overshoot	No	2	54.615327357576206	57600
717	29	Signal	Overshoot	No	2	100.99759495907387	10649
718	29	Hh	SS	No	2	54.202521546851344	False
719	29	Signal	SS	No	2	100.21205967470294	False
720	30	Hh	Overshoot	Yes	1		57600
721	30	Signal	Overshoot	Yes	1		57600
722	30	Hh	SS	Yes	1	14.77192901977294	False
723	30	Signal	SS	Yes	1	5.753765715372978	False
724	30	Hh	Overshoot	Yes	0.5		57600
725	30	Signal	Overshoot	Yes	0.5		57600
726	30	Hh	SS	Yes	0.5	15.109770032279812	False
727	30	Signal	SS	Yes	0.5	2.4038994771303805	False
728	30	Hh	Overshoot	Yes	2	18.25297971006745	2087
729	30	Signal	Overshoot	Yes	2	14.097570711587892	3452
730	30	Hh	SS	Yes	2	14.33238934032947	False
731	30	Signal	SS	Yes	2	10.50955005500721	False
732	30	Hh	Overshoot	No	1		57600
733	30	Signal	Overshoot	No	1		57600
734	30	Hh	SS	No	1	17.48188759502871	False
735	30	Signal	SS	No	1	9.18137649382237	False
736	30	Hh	Overshoot	No	0.5		57600
737	30	Signal	Overshoot	No	0.5		57600
738	30	Hh	SS	No	0.5	16.218213533014676	False
739	30	Signal	SS	No	0.5	3.6346998521694047	False
740	30	Hh	Overshoot	No	2	18.349166669460445	3484
741	30	Signal	Overshoot	No	2	15.227530038280634	57600
742	30	Hh	SS	No	2	18.447339680551053	False
743	30	Signal	SS	No	2	15.02306587499082	False
744	31	Hh	Overshoot	Yes	1		57600
745	31	Signal	Overshoot	Yes	1		57600
746	31	Hh	SS	Yes	1	27.557213353043664	False
747	31	Signal	SS	Yes	1	13.345402678217866	False
748	31	Hh	Overshoot	Yes	0.5		57600
749	31	Signal	Overshoot	Yes	0.5		57600
750	31	Hh	SS	Yes	0.5	27.692879154591893	False
751	31	Signal	SS	Yes	0.5	5.175563098267858	False
752	31	Hh	Overshoot	Yes	2		57600
753	31	Signal	Overshoot	Yes	2		57600
754	31	Hh	SS	Yes	2	27.45911500587161	False
755	31	Signal	SS	Yes	2	21.546492418742602	False
756	31	Hh	Overshoot	No	1		57600
757	31	Signal	Overshoot	No	1		57600
758	31	Hh	SS	No	1	27.864329221752556	False
759	31	Signal	SS	No	1	13.712826821879304	False
760	31	Hh	Overshoot	No	0.5		57600
761	31	Signal	Overshoot	No	0.5		57600
762	31	Hh	SS	No	0.5	27.773828194449138	False
763	31	Signal	SS	No	0.5	5.3840416790424825	False
764	31	Hh	Overshoot	No	2		57600
765	31	Signal	Overshoot	No	2		57600
766	31	Hh	SS	No	2	27.949611622828186	False
767	31	Signal	SS	No	2	22.188470476637633	False
768	32	Hh	Overshoot	Yes	1		57600
769	32	Signal	Overshoot	Yes	1		57600
770	32	Hh	SS	Yes	1	8.359424526839447	False
771	32	Signal	SS	Yes	1	8.8503418593655	False
772	32	Hh	Overshoot	Yes	0.5	10.053177218291296	799
773	32	Signal	Overshoot	Yes	0.5	7.516625359091876	7176
774	32	Hh	SS	Yes	0.5	8.1069149348384	False
775	32	Signal	SS	Yes	0.5	5.804645639816101	False
776	32	Hh	Overshoot	Yes	2	12.03610918980533	3019
777	32	Signal	Overshoot	Yes	2	15.503165776112155	6787
778	32	Hh	SS	Yes	2	9.32436838006275	False
779	32	Signal	SS	Yes	2	12.50556526432608	False
780	32	Hh	Overshoot	No	1		57600
781	32	Signal	Overshoot	No	1		57600
782	32	Hh	SS	No	1	11.308367562031648	False
783	32	Signal	SS	No	1	12.321704908950693	False
784	32	Hh	Overshoot	No	0.5	10.05317721826981	799
785	32	Signal	Overshoot	No	0.5	7.758923661598374	57600
786	32	Hh	SS	No	0.5	10.072771724300466	False
787	32	Signal	SS	No	0.5	8.437353900011246	False
788	32	Hh	Overshoot	No	2	12.037955050340074	3311
789	32	Signal	Overshoot	No	2	15.739436131551415	57600
790	32	Hh	SS	No	2	12.33846688421714	False
791	32	Signal	SS	No	2	16.397016911512225	False
792	33	Hh	Overshoot	Yes	1		57600
793	33	Signal	Overshoot	Yes	1		57600
794	33	Hh	SS	Yes	1	43.77449432483502	False
795	33	Signal	SS	Yes	1	45.92953100302359	False
796	33	Hh	Overshoot	Yes	0.5		57600
797	33	Signal	Overshoot	Yes	0.5		57600
798	33	Hh	SS	Yes	0.5	43.61093096742661	False
799	33	Signal	SS	Yes	0.5	30.81584922023997	False
800	33	Hh	Overshoot	Yes	2		57600
801	33	Signal	Overshoot	Yes	2		57600
802	33	Hh	SS	Yes	2	46.72153388196339	False
803	33	Signal	SS	Yes	2	62.13274610854764	False
804	33	Hh	Overshoot	No	1		57600
805	33	Signal	Overshoot	No	1		57600
806	33	Hh	SS	No	1	52.94606574309176	False
807	33	Signal	SS	No	1	56.636585281064924	False
808	33	Hh	Overshoot	No	0.5		57600
809	33	Signal	Overshoot	No	0.5		57600
810	33	Hh	SS	No	0.5	51.07184266040845	False
811	33	Signal	SS	No	0.5	39.73504663796303	False
812	33	Hh	Overshoot	No	2		57600
813	33	Signal	Overshoot	No	2		57600
814	33	Hh	SS	No	2	54.43374287458936	False
815	33	Signal	SS	No	2	75.37258889307198	False
816	34	Hh	Overshoot	Yes	1	19.63875052091113	12575
817	34	Signal	Overshoot	Yes	1	3.5327708133213775	12575
818	34	Hh	SS	Yes	1	19.519584888794654	False
819	34	Signal	SS	Yes	1	3.940910041376071	False
820	34	Hh	Overshoot	Yes	0.5	19.51041356465285	57600
821	34	Signal	Overshoot	Yes	0.5	2.0087283978764674	57600
822	34	Hh	SS	Yes	0.5	19.436151195560612	False
823	34	Signal	SS	Yes	0.5	1.3802563255863447	False
824	34	Hh	Overshoot	Yes	2	19.75974485451276	6195
825	34	Signal	Overshoot	Yes	2	9.421795500503094	11718
826	34	Hh	SS	Yes	2	19.4639049935725	False
827	34	Signal	SS	Yes	2	9.606580484979148	False
828	34	Hh	Overshoot	No	1	19.63900143178509	57600
829	34	Signal	Overshoot	No	1	3.4362571711164662	57600
830	34	Hh	SS	No	1	19.56144175792302	False
831	34	Signal	SS	No	1	4.063131947127701	False
832	34	Hh	Overshoot	No	0.5	19.51041356465285	57600
833	34	Signal	Overshoot	No	0.5	2.0087283978764674	57600
834	34	Hh	SS	No	0.5	19.436151195560612	False
835	34	Signal	SS	No	0.5	1.3802563255863447	False
836	34	Hh	Overshoot	No	2	19.763671388282233	57600
837	34	Signal	Overshoot	No	2	9.386835230662442	9235
838	34	Hh	SS	No	2	19.68264086414335	False
839	34	Signal	SS	No	2	9.986294004425488	False
840	35	Hh	Overshoot	Yes	1		57600
841	35	Signal	Overshoot	Yes	1		57600
842	35	Hh	SS	Yes	1	25.16801121203561	False
843	35	Signal	SS	Yes	1	25.82192901901287	False
844	35	Hh	Overshoot	Yes	0.5		57600
845	35	Signal	Overshoot	Yes	0.5		57600
846	35	Hh	SS	Yes	0.5	23.90923999664639	False
847	35	Signal	SS	Yes	0.5	16.308276081435466	False
848	35	Hh	Overshoot	Yes	2		57600
849	35	Signal	Overshoot	Yes	2		57600
850	35	Hh	SS	Yes	2	28.433863680934905	False
851	35	Signal	SS	Yes	2	36.41320236569354	False
852	35	Hh	Overshoot	No	1		57600
853	35	Signal	Overshoot	No	1		57600
854	35	Hh	SS	No	1	34.67586300726272	False
855	35	Signal	SS	No	1	36.900014954041964	False
856	35	Hh	Overshoot	No	0.5		57600
857	35	Signal	Overshoot	No	0.5		57600
858	35	Hh	SS	No	0.5	32.084220458813405	False
859	35	Signal	SS	No	0.5	25.440335501776346	False
860	35	Hh	Overshoot	No	2		57600
861	35	Signal	Overshoot	No	2		57600
862	35	Hh	SS	No	2	36.653008229499804	False
863	35	Signal	SS	No	2	48.60544611632575	False
864	36	Hh	Overshoot	Yes	1		57600
865	36	Signal	Overshoot	Yes	1		57600
866	36	Hh	SS	Yes	1	25.08545321373728	False
867	36	Signal	SS	Yes	1	27.09350180862515	False
868	36	Hh	Overshoot	Yes	0.5		57600
869	36	Signal	Overshoot	Yes	0.5		57600
870	36	Hh	SS	Yes	0.5	24.552627436374337	False
871	36	Signal	SS	Yes	0.5	19.03947297011959	False
872	36	Hh	Overshoot	Yes	2		57600
873	36	Signal	Overshoot	Yes	2		57600
874	36	Hh	SS	Yes	2	25.984322936077618	False
875	36	Signal	SS	Yes	2	35.34635803789995	False
876	36	Hh	Overshoot	No	1		57600
877	36	Signal	Overshoot	No	1		57600
878	36	Hh	SS	No	1	27.091713266815518	False
879	36	Signal	SS	No	1	29.439774146811644	False
880	36	Hh	Overshoot	No	0.5		57600
881	36	Signal	Overshoot	No	0.5		57600
882	36	Hh	SS	No	0.5	26.416970909086913	False
883	36	Signal	SS	No	0.5	21.088074378624285	False
884	36	Hh	Overshoot	No	2		57600
885	36	Signal	Overshoot	No	2		57600
886	36	Hh	SS	No	2	27.531772971228122	False
887	36	Signal	SS	No	2	37.83674866547639	False
888	37	Hh	Overshoot	Yes	1		57600
889	37	Signal	Overshoot	Yes	1		57600
890	37	Hh	SS	Yes	1	8.347662743742745	False
891	37	Signal	SS	Yes	1	10.83335052094607	False
892	37	Hh	Overshoot	Yes	0.5	11.73616404948865	1821
893	37	Signal	Overshoot	Yes	0.5	11.2738305802783	5292
894	37	Hh	SS	Yes	0.5	7.368103380079674	False
895	37	Signal	SS	Yes	0.5	7.4726155630568485	False
896	37	Hh	Overshoot	Yes	2	13.038399926856187	2257
897	37	Signal	Overshoot	Yes	2	19.47182058317273	5151
898	37	Hh	SS	Yes	2	9.764838816933263	False
899	37	Signal	SS	Yes	2	14.285443516127629	False
900	37	Hh	Overshoot	No	1		57600
901	37	Signal	Overshoot	No	1		57600
902	37	Hh	SS	No	1	12.66375349009607	False
903	37	Signal	SS	No	1	17.258149135448363	False
904	37	Hh	Overshoot	No	0.5	11.736161034182786	1825
905	37	Signal	Overshoot	No	0.5	12.299885702024653	57600
906	37	Hh	SS	No	0.5	11.96893945659292	False
907	37	Signal	SS	No	0.5	13.15094815261314	False
908	37	Hh	Overshoot	No	2	13.073324836024028	57600
909	37	Signal	Overshoot	No	2	20.440756587441328	10300
910	37	Hh	SS	No	2	13.227708898358387	False
911	37	Signal	SS	No	2	21.480763219765393	False
912	38	Hh	Overshoot	Yes	1		57600
913	38	Signal	Overshoot	Yes	1		57600
914	38	Hh	SS	Yes	1	24.275143230357628	False
915	38	Signal	SS	Yes	1	11.195618669596115	False
916	38	Hh	Overshoot	Yes	0.5		57600
917	38	Signal	Overshoot	Yes	0.5		57600
918	38	Hh	SS	Yes	0.5	24.06844370507524	False
919	38	Signal	SS	Yes	0.5	4.2733996367574605	False
920	38	Hh	Overshoot	Yes	2		57600
921	38	Signal	Overshoot	Yes	2		57600
922	38	Hh	SS	Yes	2	24.53809435195778	False
923	38	Signal	SS	Yes	2	18.998615579592183	False
924	38	Hh	Overshoot	No	1		57600
925	38	Signal	Overshoot	No	1		57600
926	38	Hh	SS	No	1	25.541991560945135	False
927	38	Signal	SS	No	1	12.77979958564714	False
928	38	Hh	Overshoot	No	0.5		57600
929	38	Signal	Overshoot	No	0.5		57600
930	38	Hh	SS	No	0.5	24.55303816778597	False
931	38	Signal	SS	No	0.5	4.960597624929633	False
932	38	Hh	Overshoot	No	2		57600
933	38	Signal	Overshoot	No	2		57600
934	38	Hh	SS	No	2	26.41705504487028	False
935	38	Signal	SS	No	2	21.07212946200859	False
936	39	Hh	Overshoot	Yes	1		57600
937	39	Signal	Overshoot	Yes	1		57600
938	39	Hh	SS	Yes	1	7.329641158392818	False
939	39	Signal	SS	Yes	1	9.074016094762982	False
940	39	Hh	Overshoot	Yes	0.5		57600
941	39	Signal	Overshoot	Yes	0.5		57600
942	39	Hh	SS	Yes	0.5	5.427587451179804	False
943	39	Signal	SS	Yes	0.5	5.558502320967875	False
944	39	Hh	Overshoot	Yes	2		57600
945	39	Signal	Overshoot	Yes	2		57600
946	39	Hh	SS	Yes	2	10.300165791146881	False
947	39	Signal	SS	Yes	2	14.115155413529195	False
948	39	Hh	Overshoot	No	1		57600
949	39	Signal	Overshoot	No	1		57600
950	39	Hh	SS	No	1	14.617590509287993	False
951	39	Signal	SS	No	1	19.819954059700933	False
952	39	Hh	Overshoot	No	0.5		57600
953	39	Signal	Overshoot	No	0.5		57600
954	39	Hh	SS	No	0.5	11.21227139288797	False
955	39	Signal	SS	No	0.5	13.08151086910587	False
956	39	Hh	Overshoot	No	2		57600
957	39	Signal	Overshoot	No	2		57600
958	39	Hh	SS	No	2	18.191522062982713	False
959	39	Signal	SS	No	2	26.300999143881867	False
960	40	Hh	Overshoot	Yes	1	13.262942430875057	57600
961	40	Signal	Overshoot	Yes	1	11.921307500447199	57600
962	40	Hh	SS	Yes	1	13.338226242217019	False
963	40	Signal	SS	Yes	1	11.039799383748274	False
964	40	Hh	Overshoot	Yes	0.5	12.973279205013256	1632
965	40	Signal	Overshoot	Yes	0.5	7.867290234421191	57600
966	40	Hh	SS	Yes	0.5	12.922259346565212	False
967	40	Signal	SS	Yes	0.5	6.98125599082428	False
968	40	Hh	Overshoot	Yes	2	13.584696265050383	3099
969	40	Signal	Overshoot	Yes	2	16.12914738725435	57600
970	40	Hh	SS	Yes	2	13.6649547976794	False
971	40	Signal	SS	Yes	2	15.219407352661221	False
972	40	Hh	Overshoot	No	1	13.262942430186541	57600
973	40	Signal	Overshoot	No	1	11.92161146379948	57600
974	40	Hh	SS	No	1	13.338475018151001	False
975	40	Signal	SS	No	1	11.040147418602857	False
976	40	Hh	Overshoot	No	0.5	12.973279205013256	1632
977	40	Signal	Overshoot	No	0.5	7.867409053363431	57600
978	40	Hh	SS	No	0.5	12.922373474752192	False
979	40	Signal	SS	No	0.5	6.981433660354583	False
980	40	Hh	Overshoot	No	2	13.58469637429819	3099
981	40	Signal	Overshoot	No	2	16.12953189325256	57600
982	40	Hh	SS	No	2	13.665349788272906	False
983	40	Signal	SS	No	2	15.219852554462463	False
984	41	Hh	Overshoot	Yes	1	22.59151960753671	10638
985	41	Signal	Overshoot	Yes	1	5.318945745772666	10638
986	41	Hh	SS	Yes	1	21.501135759896613	False
987	41	Signal	SS	Yes	1	3.408276058641647	False
988	41	Hh	Overshoot	Yes	0.5	22.23698579077208	885
989	41	Signal	Overshoot	Yes	0.5	3.260480665072123	57600
990	41	Hh	SS	Yes	0.5	20.696197524430985	False
991	41	Signal	SS	Yes	0.5	2.029947716232016	False
992	41	Hh	Overshoot	Yes	2	23.54605414227231	1868
993	41	Signal	Overshoot	Yes	2	12.240231289980898	6866
994	41	Hh	SS	Yes	2	21.143025607590033	False
995	41	Signal	SS	Yes	2	8.158758837935139	False
996	41	Hh	Overshoot	No	1	22.59151960753671	57600
997	41	Signal	Overshoot	No	1	5.238892616534088	57600
998	41	Hh	SS	No	1	22.06710350795423	False
999	41	Signal	SS	No	1	4.393311009012251	False
1000	41	Hh	Overshoot	No	0.5	22.23698579077208	885
1001	41	Signal	Overshoot	No	0.5	3.260480663977404	57600
1002	41	Hh	SS	No	0.5	20.69619760026562	False
1003	41	Signal	SS	No	0.5	2.0299477319137935	False
1004	41	Hh	Overshoot	No	2	23.546028351715208	1868
1005	41	Signal	Overshoot	No	2	12.60872717799242	57600
1006	41	Hh	SS	No	2	23.57822020887285	False
1007	41	Signal	SS	No	2	11.87573716782893	False
1008	42	Hh	Overshoot	Yes	1		57600
1009	42	Signal	Overshoot	Yes	1		57600
1010	42	Hh	SS	Yes	1	11.396310959970947	False
1011	42	Signal	SS	Yes	1	12.909103333814173	False
1012	42	Hh	Overshoot	Yes	0.5		57600
1013	42	Signal	Overshoot	Yes	0.5		57600
1014	42	Hh	SS	Yes	0.5	9.431245834055275	False
1015	42	Signal	SS	Yes	0.5	7.486769214840592	False
1016	42	Hh	Overshoot	Yes	2		57600
1017	42	Signal	Overshoot	Yes	2		57600
1018	42	Hh	SS	Yes	2	15.490887985364694	False
1019	42	Signal	SS	Yes	2	20.553701532283412	False
1020	42	Hh	Overshoot	No	1		57600
1021	42	Signal	Overshoot	No	1		57600
1022	42	Hh	SS	No	1	20.437107106746353	False
1023	42	Signal	SS	No	1	24.187969945172966	False
1024	42	Hh	Overshoot	No	0.5		57600
1025	42	Signal	Overshoot	No	0.5		57600
1026	42	Hh	SS	No	0.5	15.60526124356771	False
1027	42	Signal	SS	No	0.5	15.145416802035314	False
1028	42	Hh	Overshoot	No	2		57600
1029	42	Signal	Overshoot	No	2		57600
1030	42	Hh	SS	No	2	25.503802403164443	False
1031	42	Signal	SS	No	2	34.51520184851495	False
1032	43	Hh	Overshoot	Yes	1		57600
1033	43	Signal	Overshoot	Yes	1		57600
1034	43	Hh	SS	Yes	1	12.577131863700373	False
1035	43	Signal	SS	Yes	1	13.15212995194807	False
1036	43	Hh	Overshoot	Yes	0.5		57600
1037	43	Signal	Overshoot	Yes	0.5		57600
1038	43	Hh	SS	Yes	0.5	12.43433735731459	False
1039	43	Signal	SS	Yes	0.5	8.668807964072712	False
1040	43	Hh	Overshoot	Yes	2	17.469304781576284	3893
1041	43	Signal	Overshoot	Yes	2	23.790760268790507	10009
1042	43	Hh	SS	Yes	2	13.830856950709261	False
1043	43	Signal	SS	Yes	2	18.217958330189717	False
1044	43	Hh	Overshoot	No	1		57600
1045	43	Signal	Overshoot	No	1		57600
1046	43	Hh	SS	No	1	16.770101177460774	False
1047	43	Signal	SS	No	1	18.106582198404837	False
1048	43	Hh	Overshoot	No	0.5		57600
1049	43	Signal	Overshoot	No	0.5		57600
1050	43	Hh	SS	No	0.5	15.694726340505568	False
1051	43	Signal	SS	No	0.5	12.536137466338573	False
1052	43	Hh	Overshoot	No	2	17.627385931450476	57600
1053	43	Signal	Overshoot	No	2	25.178863335988837	57600
1054	43	Hh	SS	No	2	17.774546315308328	False
1055	43	Signal	SS	No	2	23.84888579621557	False
1056	44	Hh	Overshoot	Yes	1	30.046047376782482	8512
1057	44	Signal	Overshoot	Yes	1	43.417018918610246	8512
1058	44	Hh	SS	Yes	1	22.08197043223042	False
1059	44	Signal	SS	Yes	1	31.381128208852274	False
1060	44	Hh	Overshoot	Yes	0.5		57600
1061	44	Signal	Overshoot	Yes	0.5		57600
1062	44	Hh	SS	Yes	0.5	17.953018408360734	False
1063	44	Signal	SS	Yes	0.5	22.045878584874046	False
1064	44	Hh	Overshoot	Yes	2		57600
1065	44	Signal	Overshoot	Yes	2		57600
1066	44	Hh	SS	Yes	2	26.670423069529306	False
1067	44	Signal	SS	Yes	2	41.62109773674584	False
1068	44	Hh	Overshoot	No	1	31.080955617600594	57600
1069	44	Signal	Overshoot	No	1	45.57952083662624	57600
1070	44	Hh	SS	No	1	31.242482156792235	False
1071	44	Signal	SS	No	1	45.73358527621937	False
1072	44	Hh	Overshoot	No	0.5		57600
1073	44	Signal	Overshoot	No	0.5		57600
1074	44	Hh	SS	No	0.5	27.637931905838002	False
1075	44	Signal	SS	No	0.5	34.65702940255544	False
1076	44	Hh	Overshoot	No	2		57600
1077	44	Signal	Overshoot	No	2		57600
1078	44	Hh	SS	No	2	34.26589307439251	False
1079	44	Signal	SS	No	2	57.321683757628065	False
1080	45	Hh	Overshoot	Yes	1	24.89926155571422	7936
1081	45	Signal	Overshoot	Yes	1	20.173421008885853	7936
1082	45	Hh	SS	Yes	1	20.994863453336848	False
1083	45	Signal	SS	Yes	1	14.879433610975525	False
1084	45	Hh	Overshoot	Yes	0.5	23.5464229182148	3685
1085	45	Signal	Overshoot	Yes	0.5	12.162026663446127	8561
1086	45	Hh	SS	Yes	0.5	21.44189990889926	False
1087	45	Signal	SS	Yes	0.5	8.494695233670654	False
1088	45	Hh	Overshoot	Yes	2	26.0590853476953	4208
1089	45	Signal	Overshoot	Yes	2	28.44426901201652	7777
1090	45	Hh	SS	Yes	2	20.813091248944673	False
1091	45	Signal	SS	Yes	2	22.109965450525493	False
1092	45	Hh	Overshoot	No	1	24.96893001835484	57600
1093	45	Signal	Overshoot	No	1	20.818697291829196	57600
1094	45	Hh	SS	No	1	25.016510889189888	False
1095	45	Signal	SS	No	1	20.008231903960493	False
1096	45	Hh	Overshoot	No	0.5	23.5460102295407	3738
1097	45	Signal	Overshoot	No	0.5	12.609178873300209	57600
1098	45	Hh	SS	No	0.5	23.57818319932403	False
1099	45	Signal	SS	No	0.5	11.875739217212072	False
1100	45	Hh	Overshoot	No	2	26.190367063146255	57600
1101	45	Signal	Overshoot	No	2	29.174067705160482	57600
1102	45	Hh	SS	No	2	26.170754438731777	False
1103	45	Signal	SS	No	2	28.301377589226576	False
1104	46	Hh	Overshoot	Yes	1	17.279491388957283	10706
1105	46	Signal	Overshoot	Yes	1	13.553731863342719	10706
1106	46	Hh	SS	Yes	1	17.337311458150978	False
1107	46	Signal	SS	Yes	1	14.118132039797416	False
1108	46	Hh	Overshoot	Yes	0.5		57600
1109	46	Signal	Overshoot	Yes	0.5		57600
1110	46	Hh	SS	Yes	0.5	16.12952143081219	False
1111	46	Signal	SS	Yes	0.5	8.528313799278934	False
1112	46	Hh	Overshoot	Yes	2	18.332979599113557	5966
1113	46	Signal	Overshoot	Yes	2	19.426195142400047	10530
1114	46	Hh	SS	Yes	2	18.268995179593333	False
1115	46	Signal	SS	Yes	2	19.892681415895822	False
1116	46	Hh	Overshoot	No	1	17.292461795407235	57600
1117	46	Signal	Overshoot	No	1	13.615140365737943	57600
1118	46	Hh	SS	No	1	17.481867866196737	False
1119	46	Signal	SS	No	1	14.351981275777135	False
1120	46	Hh	Overshoot	No	0.5		57600
1121	46	Signal	Overshoot	No	0.5		57600
1122	46	Hh	SS	No	0.5	16.218189775656867	False
1123	46	Signal	SS	No	0.5	8.371944258192741	False
1124	46	Hh	Overshoot	No	2	18.345457410544185	57600
1125	46	Signal	Overshoot	No	2	19.489082095268046	57600
1126	46	Hh	SS	No	2	18.44733520823742	False
1127	46	Signal	SS	No	2	20.16123362099944	False
1128	47	Hh	Overshoot	Yes	1	49.39470792600636	8513
1129	47	Signal	Overshoot	Yes	1	80.92525906534372	8513
1130	47	Hh	SS	Yes	1	37.80473229314447	False
1131	47	Signal	SS	Yes	1	56.081486104295855	False
1132	47	Hh	Overshoot	Yes	0.5	47.48897425018238	4446
1133	47	Signal	Overshoot	Yes	0.5	63.04077484265404	8150
1134	47	Hh	SS	Yes	0.5	32.35727515794906	False
1135	47	Signal	SS	Yes	0.5	41.471486609830414	False
1136	47	Hh	Overshoot	Yes	2	51.18786030686861	4848
1137	47	Signal	Overshoot	Yes	2	100.99917305938746	9016
1138	47	Hh	SS	Yes	2	43.35637142470904	False
1139	47	Signal	SS	Yes	2	71.96733011242998	False
1140	47	Hh	Overshoot	No	1	52.684874720483556	57600
1141	47	Signal	Overshoot	No	1	100.6286744862666	57600
1142	47	Hh	SS	No	1	52.3608768186986	False
1143	47	Signal	SS	No	1	87.0075227696554	False
1144	47	Hh	Overshoot	No	0.5	50.12139542502112	57600
1145	47	Signal	Overshoot	No	0.5	73.06265787250247	57600
1146	47	Hh	SS	No	0.5	49.88834312865732	False
1147	47	Signal	SS	No	0.5	66.13210304503971	False
1148	47	Hh	Overshoot	No	2	54.61532736935743	57600
1149	47	Signal	Overshoot	No	2	100.99705407777034	6361
1150	47	Hh	SS	No	2	54.202521546851344	False
1151	47	Signal	SS	No	2	100.92513061500993	False
1152	48	Hh	Overshoot	Yes	1		57600
1153	48	Signal	Overshoot	Yes	1		57600
1154	48	Hh	SS	Yes	1	12.683293870988578	False
1155	48	Signal	SS	Yes	1	6.321718413164049	False
1156	48	Hh	Overshoot	Yes	0.5		57600
1157	48	Signal	Overshoot	Yes	0.5		57600
1158	48	Hh	SS	Yes	0.5	12.753847758514283	False
1159	48	Signal	SS	Yes	0.5	2.77661786439036	False
1160	48	Hh	Overshoot	Yes	2		57600
1161	48	Signal	Overshoot	Yes	2		57600
1162	48	Hh	SS	Yes	2	12.664873226029755	False
1163	48	Signal	SS	Yes	2	10.195629810100101	False
1164	48	Hh	Overshoot	No	1		57600
1165	48	Signal	Overshoot	No	1		57600
1166	48	Hh	SS	No	1	13.208113840331436	False
1167	48	Signal	SS	No	1	6.9756360544400025	False
1168	48	Hh	Overshoot	No	0.5		57600
1169	48	Signal	Overshoot	No	0.5		57600
1170	48	Hh	SS	No	0.5	12.92087446597344	False
1171	48	Signal	SS	No	0.5	3.053456355411015	False
1172	48	Hh	Overshoot	No	2		57600
1173	48	Signal	Overshoot	No	2		57600
1174	48	Hh	SS	No	2	13.47951155904748	False
1175	48	Signal	SS	No	2	11.138851199838982	False
1176	49	Hh	Overshoot	Yes	1	43.86089266776923	8381
1177	49	Signal	Overshoot	Yes	1	56.42231577679911	8381
1178	49	Hh	SS	Yes	1	31.65010639479074	False
1179	49	Signal	SS	Yes	1	39.99760905208147	False
1180	49	Hh	Overshoot	Yes	0.5	40.00907017148254	4970
1181	49	Signal	Overshoot	Yes	0.5	41.207990781486274	8148
1182	49	Hh	SS	Yes	0.5	28.479645824472826	False
1183	49	Signal	SS	Yes	0.5	27.202251722751768	False
1184	49	Hh	Overshoot	Yes	2	47.48032943535785	5312
1185	49	Signal	Overshoot	Yes	2	72.7506362760455	8780
1186	49	Hh	SS	Yes	2	37.255443138953744	False
1187	49	Signal	SS	Yes	2	54.49333912474559	False
1188	49	Hh	Overshoot	No	1	45.311258202711116	57600
1189	49	Signal	Overshoot	No	1	60.43373953654323	57600
1190	49	Hh	SS	No	1	45.2534335140016	False
1191	49	Signal	SS	No	1	58.29087525835582	False
1192	49	Hh	Overshoot	No	0.5	41.06224998747445	57600
1193	49	Signal	Overshoot	No	0.5	44.580748583909795	57600
1194	49	Hh	SS	No	0.5	41.067452769458185	False
1195	49	Signal	SS	No	0.5	42.55051281898407	False
1196	49	Hh	Overshoot	No	2	49.15091207647177	57600
1197	49	Signal	Overshoot	No	2	77.68989230914343	57600
1198	49	Hh	SS	No	2	48.98751229567832	False
1199	49	Signal	SS	No	2	75.17961041698055	False
1200	50	Hh	Overshoot	Yes	1		57600
1201	50	Signal	Overshoot	Yes	1		57600
1202	50	Hh	SS	Yes	1	18.071089068968433	False
1203	50	Signal	SS	Yes	1	25.43382981476347	False
1204	50	Hh	Overshoot	Yes	0.5		57600
1205	50	Signal	Overshoot	Yes	0.5		57600
1206	50	Hh	SS	Yes	0.5	14.726239630135765	False
1207	50	Signal	SS	Yes	0.5	17.519642224275273	False
1208	50	Hh	Overshoot	Yes	2		57600
1209	50	Signal	Overshoot	Yes	2		57600
1210	50	Hh	SS	Yes	2	22.457416794489745	False
1211	50	Signal	SS	Yes	2	34.81155522186182	False
1212	50	Hh	Overshoot	No	1		57600
1213	50	Signal	Overshoot	No	1		57600
1214	50	Hh	SS	No	1	35.26743372666543	False
1215	50	Signal	SS	No	1	55.27761089514992	False
1216	50	Hh	Overshoot	No	0.5		57600
1217	50	Signal	Overshoot	No	0.5		57600
1218	50	Hh	SS	No	0.5	33.23444005780971	False
1219	50	Signal	SS	No	0.5	43.76987724963019	False
1220	50	Hh	Overshoot	No	2		57600
1221	50	Signal	Overshoot	No	2		57600
1222	50	Hh	SS	No	2	36.91977364070513	False
1223	50	Signal	SS	No	2	67.03138960413932	False
1224	51	Hh	Overshoot	Yes	1	43.042843236820374	8344
1225	51	Signal	Overshoot	Yes	1	44.260679662381534	8344
1226	51	Hh	SS	Yes	1	32.56012280713374	False
1227	51	Signal	SS	Yes	1	32.62224503798758	False
1228	51	Hh	Overshoot	Yes	0.5	38.145368661938576	6049
1229	51	Signal	Overshoot	Yes	0.5	28.952217575303166	8300
1230	51	Hh	SS	Yes	0.5	30.92841290217605	False
1231	51	Signal	SS	Yes	0.5	19.96319528845555	False
1232	51	Hh	Overshoot	Yes	2	47.299246175401606	5867
1233	51	Signal	Overshoot	Yes	2	60.3404494540216	8624
1234	51	Hh	SS	Yes	2	37.11614957572232	False
1235	51	Signal	SS	Yes	2	47.09963696547821	False
1236	51	Hh	Overshoot	No	1	44.01444539636624	57600
1237	51	Signal	Overshoot	No	1	46.54817386408044	57600
1238	51	Hh	SS	No	1	44.038000518883564	False
1239	51	Signal	SS	No	1	46.04709105180295	False
1240	51	Hh	Overshoot	No	0.5	38.796646134565634	57600
1241	51	Signal	Overshoot	No	0.5	30.82819890343346	57600
1242	51	Hh	SS	No	0.5	38.9234300326016	False
1243	51	Signal	SS	No	0.5	30.432504151927688	False
1244	51	Hh	Overshoot	No	2	48.4731169681514	57600
1245	51	Signal	Overshoot	No	2	63.05399005557627	57600
1246	51	Hh	SS	No	2	48.3607820745071	False
1247	51	Signal	SS	No	2	62.3940588429353	False
1248	52	Hh	Overshoot	Yes	1	27.073280417728796	57600
1249	52	Signal	Overshoot	Yes	1	32.49664144537465	57600
1250	52	Hh	SS	Yes	1	26.986861418127475	False
1251	52	Signal	SS	Yes	1	29.29566189201087	False
1252	52	Hh	Overshoot	Yes	0.5	26.19017700816643	56548
1253	52	Signal	Overshoot	Yes	0.5	24.092221823552507	57600
1254	52	Hh	SS	Yes	0.5	26.17024106824742	False
1255	52	Signal	SS	Yes	0.5	20.946095030185106	False
1256	52	Hh	Overshoot	Yes	2	27.633936669252137	9724
1257	52	Signal	Overshoot	Yes	2	41.004686435012125	57600
1258	52	Hh	SS	Yes	2	27.490954070695864	False
1259	52	Signal	SS	Yes	2	37.692872229109526	False
1260	52	Hh	Overshoot	No	1	27.07385654917735	57600
1261	52	Signal	Overshoot	No	1	32.49760024738357	57600
1262	52	Hh	SS	No	1	26.987623947648615	False
1263	52	Signal	SS	No	1	29.296556372188547	False
1264	52	Hh	Overshoot	No	0.5	26.190657293280452	56552
1265	52	Signal	Overshoot	No	0.5	24.09288483411764	57600
1266	52	Hh	SS	No	0.5	26.170764205465247	False
1267	52	Signal	SS	No	0.5	20.946798789022836	False
1268	52	Hh	Overshoot	No	2	27.634425820733455	57600
1269	52	Signal	Overshoot	No	2	41.00566211793863	57600
1270	52	Hh	SS	No	2	27.491777418002968	False
1271	52	Signal	SS	No	2	37.693858293737094	False
1272	53	Hh	Overshoot	Yes	1	17.313224367781174	8223
1273	53	Signal	Overshoot	Yes	1	25.327684909897414	8223
1274	53	Hh	SS	Yes	1	13.735510051502871	False
1275	53	Signal	SS	Yes	1	20.39543886051689	False
1276	53	Hh	Overshoot	Yes	0.5	16.3403101934406	3230
1277	53	Signal	Overshoot	Yes	0.5	19.683520665306574	8268
1278	53	Hh	SS	Yes	0.5	11.961717181576319	False
1279	53	Signal	SS	Yes	0.5	15.48188079084801	False
1280	53	Hh	Overshoot	Yes	2	18.18434991070916	3465
1281	53	Signal	Overshoot	Yes	2	31.14594547318609	8403
1282	53	Hh	SS	Yes	2	15.539366897256912	False
1283	53	Signal	SS	Yes	2	25.991060251770193	False
1284	53	Hh	Overshoot	No	1	17.62802852929005	57600
1285	53	Signal	Overshoot	No	1	28.165818384352463	57600
1286	53	Hh	SS	No	1	17.774492960502528	False
1287	53	Signal	SS	No	1	28.143551255696266	False
1288	53	Hh	Overshoot	No	0.5	16.576692066420662	57600
1289	53	Signal	Overshoot	No	0.5	22.363189605421	57600
1290	53	Hh	SS	No	0.5	16.770125815617916	False
1291	53	Signal	SS	No	0.5	22.42805857869996	False
1292	53	Hh	Overshoot	No	2	18.492955349355086	57600
1293	53	Signal	Overshoot	No	2	34.074138358679434	57600
1294	53	Hh	SS	No	2	18.57459365386623	False
1295	53	Signal	SS	No	2	33.98386775650644	False
1296	54	Hh	Overshoot	Yes	1	24.758496783852806	3869
1297	54	Signal	Overshoot	Yes	1	31.892415949684775	3869
1298	54	Hh	SS	Yes	1	18.930578235218135	False
1299	54	Signal	SS	Yes	1	24.254389642495383	False
1300	54	Hh	Overshoot	Yes	0.5	23.529690766632925	2508
1301	54	Signal	Overshoot	Yes	0.5	23.82234470622258	3739
1302	54	Hh	SS	Yes	0.5	16.48023807099726	False
1303	54	Signal	SS	Yes	0.5	16.922530067969376	False
1304	54	Hh	Overshoot	Yes	2	25.785837085290524	2730
1305	54	Signal	Overshoot	Yes	2	40.14023352285476	3996
1306	54	Hh	SS	Yes	2	21.705911762116486	False
1307	54	Signal	SS	Yes	2	31.994018337080007	False
1308	54	Hh	Overshoot	No	1	25.980776223850413	11581
1309	54	Signal	Overshoot	No	1	34.39149786201787	11581
1310	54	Hh	SS	No	1	25.99136924610812	False
1311	54	Signal	SS	No	1	34.591129602274336	False
1312	54	Hh	Overshoot	No	0.5	24.490600258090595	57600
1313	54	Signal	Overshoot	No	0.5	26.09643398499871	57600
1314	54	Hh	SS	No	0.5	24.601766355710154	False
1315	54	Signal	SS	No	0.5	26.459960762970056	False
1316	54	Hh	Overshoot	No	2	26.990105024213662	57600
1317	54	Signal	Overshoot	No	2	42.882322555909035	57600
1318	54	Hh	SS	No	2	26.916995910767085	False
1319	54	Signal	SS	No	2	43.02546590798044	False
1320	55	Hh	Overshoot	Yes	1		57600
1321	55	Signal	Overshoot	Yes	1		57600
1322	55	Hh	SS	Yes	1	20.736418668531925	False
1323	55	Signal	SS	Yes	1	33.83146595789299	False
1324	55	Hh	Overshoot	Yes	0.5		57600
1325	55	Signal	Overshoot	Yes	0.5		57600
1326	55	Hh	SS	Yes	0.5	17.00050871281968	False
1327	55	Signal	SS	Yes	0.5	25.125833956873336	False
1328	55	Hh	Overshoot	Yes	2		57600
1329	55	Signal	Overshoot	Yes	2		57600
1330	55	Hh	SS	Yes	2	25.136649714433062	False
1331	55	Signal	SS	Yes	2	43.837996452706946	False
1332	55	Hh	Overshoot	No	1		57600
1333	55	Signal	Overshoot	No	1		57600
1334	55	Hh	SS	No	1	32.084220458813405	False
1335	55	Signal	SS	No	1	55.10963639996746	False
1336	55	Hh	Overshoot	No	0.5		57600
1337	55	Signal	Overshoot	No	0.5		57600
1338	55	Hh	SS	No	0.5	29.136781393082217	False
1339	55	Signal	SS	No	0.5	44.01932659800179	False
1340	55	Hh	Overshoot	No	2		57600
1341	55	Signal	Overshoot	No	2		57600
1342	55	Hh	SS	No	2	34.67586300726272	False
1343	55	Signal	SS	No	2	66.57475756119995	False
1344	56	Hh	Overshoot	Yes	1	23.42861312274252	13107
1345	56	Signal	Overshoot	Yes	1	26.3617038830497	13107
1346	56	Hh	SS	Yes	1	18.295167930458902	False
1347	56	Signal	SS	Yes	1	18.85373152957422	False
1348	56	Hh	Overshoot	Yes	0.5	21.924506196065494	4887
1349	56	Signal	Overshoot	Yes	0.5	18.709059694321965	13785
1350	56	Hh	SS	Yes	0.5	18.504345199536203	False
1351	56	Signal	SS	Yes	0.5	12.56702222462016	False
1352	56	Hh	Overshoot	Yes	2	24.902112879015107	4470
1353	56	Signal	Overshoot	Yes	2	34.41402835249045	12906
1354	56	Hh	SS	Yes	2	19.509903276144115	False
1355	56	Signal	SS	Yes	2	25.99331585583495	False
1356	56	Hh	Overshoot	No	1	23.4758043992081	57600
1357	56	Signal	Overshoot	No	1	27.60125040007793	57600
1358	56	Hh	SS	No	1	23.57822020887285	False
1359	56	Signal	SS	No	1	25.195540453518348	False
1360	56	Hh	Overshoot	No	0.5	21.95804416901909	57600
1361	56	Signal	Overshoot	No	0.5	19.706091666870734	57600
1362	56	Hh	SS	No	0.5	22.06710350795423	False
1363	56	Signal	SS	No	0.5	17.34361716187476	False
1364	56	Hh	Overshoot	No	2	24.96785283684362	57600
1365	56	Signal	Overshoot	No	2	35.80719576134061	57600
1366	56	Hh	SS	No	2	25.01650085947017	False
1367	56	Signal	SS	No	2	33.327489589432005	False
1368	57	Hh	Overshoot	Yes	1	22.59151960753671	57600
1369	57	Signal	Overshoot	Yes	1	3.4464118706538613	57600
1370	57	Hh	SS	Yes	1	22.06707147174913	False
1371	57	Signal	SS	Yes	1	2.11020483303777	False
1372	57	Hh	Overshoot	Yes	0.5	22.23698579077208	885
1373	57	Signal	Overshoot	Yes	0.5	3.243847145863228	57600
1374	57	Hh	SS	Yes	0.5	20.696197600247913	False
1375	57	Signal	SS	Yes	0.5	1.9981649830946395	False
1376	57	Hh	Overshoot	Yes	2	23.5460279724048	1868
1377	57	Signal	Overshoot	Yes	2	5.79680018469908	19454
1378	57	Hh	SS	Yes	2	23.38249158741472	False
1379	57	Signal	SS	Yes	2	4.468703672923056	False
1380	57	Hh	Overshoot	No	1	22.59151960753671	57600
1381	57	Signal	Overshoot	No	1	3.446400425107157	57600
1382	57	Hh	SS	No	1	22.06710350795423	False
1383	57	Signal	SS	No	1	2.1102138581848777	False
1384	57	Hh	Overshoot	No	0.5	22.23698579077208	885
1385	57	Signal	Overshoot	No	0.5	3.24384714586121	57600
1386	57	Hh	SS	No	0.5	20.69619760026562	False
1387	57	Signal	SS	No	0.5	1.998164983098178	False
1388	57	Hh	Overshoot	No	2	23.546027840764836	1868
1389	57	Signal	Overshoot	No	2	5.79863207949856	57600
1390	57	Hh	SS	No	2	23.57822020887285	False
1391	57	Signal	SS	No	2	4.844363787411211	False
1392	58	Hh	Overshoot	Yes	1	24.727860067406866	7770
1393	58	Signal	Overshoot	Yes	1	32.22765038616693	7770
1394	58	Hh	SS	Yes	1	16.257315340701666	False
1395	58	Signal	SS	Yes	1	20.674374081270273	False
1396	58	Hh	Overshoot	Yes	0.5	23.313791234775593	3687
1397	58	Signal	Overshoot	Yes	0.5	24.19530152137122	7759
1398	58	Hh	SS	Yes	0.5	14.381886129560513	False
1399	58	Signal	SS	Yes	0.5	14.255797639379423	False
1400	58	Hh	Overshoot	Yes	2	25.93358193116326	3702
1401	58	Signal	Overshoot	Yes	2	40.470508219744836	7944
1402	58	Hh	SS	Yes	2	19.082480486370173	False
1403	58	Signal	SS	Yes	2	27.988978697997098	False
1404	58	Hh	Overshoot	No	1	24.967847501016294	57600
1405	58	Signal	Overshoot	No	1	34.008091539320716	57600
1406	58	Hh	SS	No	1	25.016510889189888	False
1407	58	Signal	SS	No	1	33.34059046247317	False
1408	58	Hh	Overshoot	No	0.5	23.475786552990584	57600
1409	58	Signal	Overshoot	No	0.5	25.80634540142475	57600
1410	58	Hh	SS	No	0.5	23.57818319932403	False
1411	58	Signal	SS	No	0.5	25.20071827925213	False
1412	58	Hh	Overshoot	No	2	26.190369752939745	57600
1413	58	Signal	Overshoot	No	2	42.343179295072595	57600
1414	58	Hh	SS	No	2	26.170754438731777	False
1415	58	Signal	SS	No	2	41.58005646711827	False
1416	59	Hh	Overshoot	Yes	1		57600
1417	59	Signal	Overshoot	Yes	1		57600
1418	59	Hh	SS	Yes	1	25.76809242088251	False
1419	59	Signal	SS	Yes	1	27.927047179744534	False
1420	59	Hh	Overshoot	Yes	0.5		57600
1421	59	Signal	Overshoot	Yes	0.5		57600
1422	59	Hh	SS	Yes	0.5	25.740009709713405	False
1423	59	Signal	SS	Yes	0.5	19.864043526999737	False
1424	59	Hh	Overshoot	Yes	2		57600
1425	59	Signal	Overshoot	Yes	2		57600
1426	59	Hh	SS	Yes	2	26.263268551085247	False
1427	59	Signal	SS	Yes	2	36.179042910379984	False
1428	59	Hh	Overshoot	No	1		57600
1429	59	Signal	Overshoot	No	1		57600
1430	59	Hh	SS	No	1	27.09588310632921	False
1431	59	Signal	SS	No	1	29.538112865619794	False
1432	59	Hh	Overshoot	No	0.5		57600
1433	59	Signal	Overshoot	No	0.5		57600
1434	59	Hh	SS	No	0.5	26.768278388012803	False
1435	59	Signal	SS	No	0.5	21.17792791634328	False
1436	59	Hh	Overshoot	No	2		57600
1437	59	Signal	Overshoot	No	2		57600
1438	59	Hh	SS	No	2	27.40440278845017	False
1439	59	Signal	SS	No	2	37.81989177058732	False
1440	60	Hh	Overshoot	Yes	1		57600
1441	60	Signal	Overshoot	Yes	1		57600
1442	60	Hh	SS	Yes	1	11.583858485285319	False
1443	60	Signal	SS	Yes	1	16.539107313664914	False
1444	60	Hh	Overshoot	Yes	0.5		57600
1445	60	Signal	Overshoot	Yes	0.5		57600
1446	60	Hh	SS	Yes	0.5	9.349561799281915	False
1447	60	Signal	SS	Yes	0.5	11.55164179587932	False
1448	60	Hh	Overshoot	Yes	2	17.64012038460193	2929
1449	60	Signal	Overshoot	Yes	2	29.402587502989377	5325
1450	60	Hh	SS	Yes	2	13.93807116639843	False
1451	60	Signal	SS	Yes	2	21.611623263095865	False
1452	60	Hh	Overshoot	No	1		57600
1453	60	Signal	Overshoot	No	1		57600
1454	60	Hh	SS	No	1	17.297004558795734	False
1455	60	Signal	SS	No	1	26.121983099379634	False
1456	60	Hh	Overshoot	No	0.5		57600
1457	60	Signal	Overshoot	No	0.5		57600
1458	60	Hh	SS	No	0.5	15.820377532800336	False
1459	60	Signal	SS	No	0.5	20.435607702407324	False
1460	60	Hh	Overshoot	No	2	18.24735172092916	57600
1461	60	Signal	Overshoot	No	2	31.704967363547553	57600
1462	60	Hh	SS	No	2	18.36991479507853	False
1463	60	Signal	SS	No	2	31.949329055789462	False
1464	61	Hh	Overshoot	Yes	1	24.93190536747919	6697
1465	61	Signal	Overshoot	Yes	1	31.81174759174462	6697
1466	61	Hh	SS	Yes	1	19.798619540291895	False
1467	61	Signal	SS	Yes	1	25.998483758523605	False
1468	61	Hh	Overshoot	Yes	0.5	23.544527648643466	1838
1469	61	Signal	Overshoot	Yes	0.5	23.679729033472654	6833
1470	61	Hh	SS	Yes	0.5	18.082234163151668	False
1471	61	Signal	SS	Yes	0.5	18.674394900091755	False
1472	61	Hh	Overshoot	Yes	2	26.13255418013709	2417
1473	61	Signal	Overshoot	Yes	2	40.16696848601741	6706
1474	61	Hh	SS	Yes	2	22.133428756709804	False
1475	61	Signal	SS	Yes	2	33.75199615601419	False
1476	61	Hh	Overshoot	No	1	24.968930319019222	57600
1477	61	Signal	Overshoot	No	1	33.10098156113678	57600
1478	61	Hh	SS	No	1	25.016515496431282	False
1479	61	Signal	SS	No	1	33.38717880904299	False
1480	61	Hh	Overshoot	No	0.5	23.54600907633639	1869
1481	61	Signal	Overshoot	No	0.5	24.907582503182965	57600
1482	61	Hh	SS	No	0.5	23.57832301160596	False
1483	61	Signal	SS	No	0.5	25.227582204430732	False
1484	61	Hh	Overshoot	No	2	26.19061609331142	57600
1485	61	Signal	Overshoot	No	2	41.38677792072176	14450
1486	61	Hh	SS	No	2	26.17076289272883	False
1487	61	Signal	SS	No	2	41.51867733051161	False
1488	62	Hh	Overshoot	Yes	1	18.61189291432217	29357
1489	62	Signal	Overshoot	Yes	1	9.676845211317783	29357
1490	62	Hh	SS	Yes	1	18.54115817570647	False
1491	62	Signal	SS	Yes	1	9.466339255430697	False
1492	62	Hh	Overshoot	Yes	0.5	18.357074113220662	1602
1493	62	Signal	Overshoot	Yes	0.5	4.292244666911344	57600
1494	62	Hh	SS	Yes	0.5	18.153158543221778	False
1495	62	Signal	SS	Yes	0.5	3.8900824561676615	False
1496	62	Hh	Overshoot	Yes	2	18.986673051170854	2808
1497	62	Signal	Overshoot	Yes	2	15.561019086986022	25684
1498	62	Hh	SS	Yes	2	18.9441313992005	False
1499	62	Signal	SS	Yes	2	15.30027246132768	False
1500	62	Hh	Overshoot	No	1	18.61189291431478	57600
1501	62	Signal	Overshoot	No	1	9.699276499075467	57600
1502	62	Hh	SS	No	1	18.558340042663858	False
1503	62	Signal	SS	No	1	9.495184473098178	False
1504	62	Hh	Overshoot	No	0.5	18.357074113220662	1602
1505	62	Signal	Overshoot	No	0.5	4.292393491122695	57600
1506	62	Hh	SS	No	0.5	18.154522034382026	False
1507	62	Signal	SS	No	0.5	3.893459887471323	False
1508	62	Hh	Overshoot	No	2	18.9866724127791	2808
1509	62	Signal	Overshoot	No	2	15.596391472385292	57600
1510	62	Hh	SS	No	2	18.976480165773324	False
1511	62	Signal	SS	No	2	15.344019199646524	False
1512	63	Hh	Overshoot	Yes	1		57600
1513	63	Signal	Overshoot	Yes	1		57600
1514	63	Hh	SS	Yes	1	34.176411100561864	False
1515	63	Signal	SS	Yes	1	36.53740656501228	False
1516	63	Hh	Overshoot	Yes	0.5		57600
1517	63	Signal	Overshoot	Yes	0.5		57600
1518	63	Hh	SS	Yes	0.5	33.06380213142468	False
1519	63	Signal	SS	Yes	0.5	25.222238765647603	False
1520	63	Hh	Overshoot	Yes	2		57600
1521	63	Signal	Overshoot	Yes	2		57600
1522	63	Hh	SS	Yes	2	35.84606004786394	False
1523	63	Signal	SS	Yes	2	48.09972533228413	False
1524	63	Hh	Overshoot	No	1		57600
1525	63	Signal	Overshoot	No	1		57600
1526	63	Hh	SS	No	1	36.919773978765875	False
1527	63	Signal	SS	No	1	39.562024868487356	False
1528	63	Hh	Overshoot	No	0.5		57600
1529	63	Signal	Overshoot	No	0.5		57600
1530	63	Hh	SS	No	0.5	35.26746629194285	False
1531	63	Signal	SS	No	0.5	27.87694517850869	False
1532	63	Hh	Overshoot	No	2		57600
1533	63	Signal	Overshoot	No	2		57600
1534	63	Hh	SS	No	2	38.088717909239946	False
1535	63	Signal	SS	No	2	51.474726411277075	False
1536	64	Hh	Overshoot	Yes	1	22.577048597522335	23741
1537	64	Signal	Overshoot	Yes	1	31.282083549873548	23741
1538	64	Hh	SS	Yes	1	22.59317950387218	False
1539	64	Signal	SS	Yes	1	29.405317525570467	False
1540	64	Hh	Overshoot	Yes	0.5	20.448230612943732	7130
1541	64	Signal	Overshoot	Yes	0.5	23.420255103383738	24816
1542	64	Hh	SS	Yes	0.5	20.54813177465418	False
1543	64	Signal	SS	Yes	0.5	21.587787433521896	False
1544	64	Hh	Overshoot	Yes	2	24.482514797761098	6316
1545	64	Signal	Overshoot	Yes	2	39.4357214826305	23390
1546	64	Hh	SS	Yes	2	24.433524621475897	False
1547	64	Signal	SS	Yes	2	37.509841912911526	False
1548	64	Hh	Overshoot	No	1	22.588674613138593	57600
1549	64	Signal	Overshoot	No	1	31.432301914324952	57600
1550	64	Hh	SS	No	1	22.78508353548885	False
1551	64	Signal	SS	No	1	29.608163722358057	False
1552	64	Hh	Overshoot	No	0.5	20.463550596374333	57600
1553	64	Signal	Overshoot	No	0.5	23.555739121564784	57600
1554	64	Hh	SS	No	0.5	20.705924048560917	False
1555	64	Signal	SS	No	0.5	21.774233335937637	False
1556	64	Hh	Overshoot	No	2	24.490600449459066	57600
1557	64	Signal	Overshoot	No	2	39.614961367132054	57600
1558	64	Hh	SS	No	2	24.601750564827483	False
1559	64	Signal	SS	No	2	37.732568794765065	False
1560	65	Hh	Overshoot	Yes	1		57600
1561	65	Signal	Overshoot	Yes	1		57600
1562	65	Hh	SS	Yes	1	22.42360790978428	False
1563	65	Signal	SS	Yes	1	9.544911635275511	False
1564	65	Hh	Overshoot	Yes	0.5		57600
1565	65	Signal	Overshoot	Yes	0.5		57600
1566	65	Hh	SS	Yes	0.5	22.75773844185747	False
1567	65	Signal	SS	Yes	0.5	3.480039326048356	False
1568	65	Hh	Overshoot	Yes	2		57600
1569	65	Signal	Overshoot	Yes	2		57600
1570	65	Hh	SS	Yes	2	22.341161642541465	False
1571	65	Signal	SS	Yes	2	16.839464050860855	False
1572	65	Hh	Overshoot	No	1		57600
1573	65	Signal	Overshoot	No	1		57600
1574	65	Hh	SS	No	1	24.553199324330834	False
1575	65	Signal	SS	No	1	12.19466209697454	False
1576	65	Hh	Overshoot	No	0.5		57600
1577	65	Signal	Overshoot	No	0.5		57600
1578	65	Hh	SS	No	0.5	23.601944863568164	False
1579	65	Signal	SS	No	0.5	4.595336040844174	False
1580	65	Hh	Overshoot	No	2		57600
1581	65	Signal	Overshoot	No	2		57600
1582	65	Hh	SS	No	2	25.54225293867185	False
1583	65	Signal	SS	No	2	20.346206158631247	False
1584	66	Hh	Overshoot	Yes	1	22.576957610068135	9747
1585	66	Signal	Overshoot	Yes	1	18.111983026509094	9747
1586	66	Hh	SS	Yes	1	17.27451866889122	False
1587	66	Signal	SS	Yes	1	11.161715436980813	False
1588	66	Hh	Overshoot	Yes	0.5	20.688435742979067	2254
1589	66	Signal	Overshoot	Yes	0.5	10.403397703227412	10773
1590	66	Hh	SS	Yes	0.5	17.832244365784277	False
1591	66	Signal	SS	Yes	0.5	5.909803593928487	False
1592	66	Hh	Overshoot	Yes	2	24.451175780970928	4973
1593	66	Signal	Overshoot	Yes	2	26.206153935659472	9483
1594	66	Hh	SS	Yes	2	17.04138066171069	False
1595	66	Signal	SS	Yes	2	17.54189563823101	False
1596	66	Hh	Overshoot	No	1	22.586781415380997	57600
1597	66	Signal	Overshoot	No	1	18.811967247645484	57600
1598	66	Hh	SS	No	1	22.78508353548885	False
1599	66	Signal	SS	No	1	18.273366940264765	False
1600	66	Hh	Overshoot	No	0.5	20.68843568758399	2254
1601	66	Signal	Overshoot	No	0.5	10.940578646435057	57600
1602	66	Hh	SS	No	0.5	20.705924048560917	False
1603	66	Signal	SS	No	0.5	10.450864599483225	False
1604	66	Hh	Overshoot	No	2	24.489675645108463	57600
1605	66	Signal	Overshoot	No	2	27.002827145816255	57600
1606	66	Hh	SS	No	2	24.601750564827483	False
1607	66	Signal	SS	No	2	26.404037580116537	False
1608	67	Hh	Overshoot	Yes	1	11.799335895770156	8195
1609	67	Signal	Overshoot	Yes	1	8.561388711254608	8195
1610	67	Hh	SS	Yes	1	10.767056757910936	False
1611	67	Signal	SS	Yes	1	8.334426415232599	False
1612	67	Hh	Overshoot	Yes	0.5	11.533376771527344	1193
1613	67	Signal	Overshoot	Yes	0.5	4.850097545016908	9211
1614	67	Hh	SS	Yes	0.5	10.974243970702048	False
1615	67	Signal	SS	Yes	0.5	4.999381347115758	False
1616	67	Hh	Overshoot	Yes	2	12.248082970486848	2833
1617	67	Signal	Overshoot	Yes	2	12.48387417018067	7796
1618	67	Hh	SS	Yes	2	10.762050836540425	False
1619	67	Signal	SS	Yes	2	11.624424801625722	False
1620	67	Hh	Overshoot	No	1	11.799331167727019	57600
1621	67	Signal	Overshoot	No	1	8.883812361220834	57600
1622	67	Hh	SS	No	1	11.952877683994203	False
1623	67	Signal	SS	No	1	9.564736900274568	False
1624	67	Hh	Overshoot	No	0.5	11.533376771527344	1193
1625	67	Signal	Overshoot	No	0.5	5.09572003609243	57600
1626	67	Hh	SS	No	0.5	11.538785917094629	False
1627	67	Signal	SS	No	0.5	5.859057766483332	False
1628	67	Hh	Overshoot	No	2	12.25629263374411	57600
1629	67	Signal	Overshoot	No	2	12.856052576773095	57600
1630	67	Hh	SS	No	2	12.41240015614926	False
1631	67	Signal	SS	No	2	13.507921763502978	False
1632	68	Hh	Overshoot	Yes	1	32.92448995340821	10313
1633	68	Signal	Overshoot	Yes	1	45.789819670060304	10313
1634	68	Hh	SS	Yes	1	18.220113241032735	False
1635	68	Signal	SS	Yes	1	25.74053411709758	False
1636	68	Hh	Overshoot	Yes	0.5	28.662363406689323	5081
1637	68	Signal	Overshoot	Yes	0.5	33.117584321012615	10447
1638	68	Hh	SS	Yes	0.5	15.808879078857927	False
1639	68	Signal	SS	Yes	0.5	17.77220221517446	False
1640	68	Hh	Overshoot	Yes	2	38.01693366000693	5388
1641	68	Signal	Overshoot	Yes	2	60.156466130374	10467
1642	68	Hh	SS	Yes	2	22.93764225587705	False
1643	68	Signal	SS	Yes	2	36.18061519049788	False
1644	68	Hh	Overshoot	No	1	33.527634787763134	57600
1645	68	Signal	Overshoot	No	1	49.12018068781192	57600
1646	68	Hh	SS	No	1	33.702287865293584	False
1647	68	Signal	SS	No	1	48.94894473333612	False
1648	68	Hh	Overshoot	No	0.5	29.076561228615063	57600
1649	68	Signal	Overshoot	No	0.5	35.936847060007565	57600
1650	68	Hh	SS	No	0.5	29.210394663920525	False
1651	68	Signal	SS	No	0.5	35.79407768916526	False
1652	68	Hh	Overshoot	No	2	38.791385107454985	57600
1653	68	Signal	Overshoot	No	2	63.84635732354525	57600
1654	68	Hh	SS	No	2	38.923428035802196	False
1655	68	Signal	SS	No	2	63.52834010339549	False
1656	69	Hh	Overshoot	Yes	1		57600
1657	69	Signal	Overshoot	Yes	1		57600
1658	69	Hh	SS	Yes	1	15.25404904838885	False
1659	69	Signal	SS	Yes	1	18.90981156139516	False
1660	69	Hh	Overshoot	Yes	0.5		57600
1661	69	Signal	Overshoot	Yes	0.5		57600
1662	69	Hh	SS	Yes	0.5	12.868089604291583	False
1663	69	Signal	SS	Yes	0.5	12.497758719451767	False
1664	69	Hh	Overshoot	Yes	2		57600
1665	69	Signal	Overshoot	Yes	2		57600
1666	69	Hh	SS	Yes	2	18.399804808071295	False
1667	69	Signal	SS	Yes	2	26.166543409597054	False
1668	69	Hh	Overshoot	No	1		57600
1669	69	Signal	Overshoot	No	1		57600
1670	69	Hh	SS	No	1	22.203007856803964	False
1671	69	Signal	SS	No	1	28.432107095082742	False
1672	69	Hh	Overshoot	No	0.5		57600
1673	69	Signal	Overshoot	No	0.5		57600
1674	69	Hh	SS	No	0.5	19.6654749344451	False
1675	69	Signal	SS	No	0.5	20.520252854408753	False
1676	69	Hh	Overshoot	No	2		57600
1677	69	Signal	Overshoot	No	2		57600
1678	69	Hh	SS	No	2	24.319903732029758	False
1679	69	Signal	SS	No	2	36.44793508492674	False
1680	70	Hh	Overshoot	Yes	1	24.940582828046814	6754
1681	70	Signal	Overshoot	Yes	1	19.470461186059495	6754
1682	70	Hh	SS	Yes	1	19.991466835247195	False
1683	70	Signal	SS	Yes	1	14.079605121269012	False
1684	70	Hh	Overshoot	Yes	0.5	23.5464566177571	1873
1685	70	Signal	Overshoot	Yes	0.5	11.541254340468086	7205
1686	70	Hh	SS	Yes	0.5	20.5067953621553	False
1687	70	Signal	SS	Yes	0.5	7.591850530596901	False
1688	70	Hh	Overshoot	Yes	2	26.12532535827671	2372
1689	70	Signal	Overshoot	Yes	2	27.68683396175541	6711
1690	70	Hh	SS	Yes	2	20.225799473337872	False
1691	70	Signal	SS	Yes	2	21.381491852592376	False
1692	70	Hh	Overshoot	No	1	24.968754030085208	57600
1693	70	Signal	Overshoot	No	1	20.818455091162605	57600
1694	70	Hh	SS	No	1	25.016515496431282	False
1695	70	Signal	SS	No	1	20.008233939126242	False
1696	70	Hh	Overshoot	No	0.5	23.54602855001191	1868
1697	70	Signal	Overshoot	No	0.5	12.608676702155066	57600
1698	70	Hh	SS	No	0.5	23.57832301160596	False
1699	70	Signal	SS	No	0.5	11.875738235433616	False
1700	70	Hh	Overshoot	No	2	26.19039239771712	57600
1701	70	Signal	Overshoot	No	2	29.173960718985953	57600
1702	70	Hh	SS	No	2	26.17076289272883	False
1703	70	Signal	SS	No	2	28.301386925217045	False
1704	71	Hh	Overshoot	Yes	1		57600
1705	71	Signal	Overshoot	Yes	1		57600
1706	71	Hh	SS	Yes	1	17.222317647923987	False
1707	71	Signal	SS	Yes	1	8.216365116944075	False
1708	71	Hh	Overshoot	Yes	0.5		57600
1709	71	Signal	Overshoot	Yes	0.5		57600
1710	71	Hh	SS	Yes	0.5	17.080134430344117	False
1711	71	Signal	SS	Yes	0.5	3.326217656695192	False
1712	71	Hh	Overshoot	Yes	2	18.564841207731078	4034
1713	71	Signal	Overshoot	Yes	2	14.767279172493147	6146
1714	71	Hh	SS	Yes	2	17.404034895874176	False
1715	71	Signal	SS	Yes	2	13.702406773919535	False
1716	71	Hh	Overshoot	No	1		57600
1717	71	Signal	Overshoot	No	1		57600
1718	71	Hh	SS	No	1	18.14296646757498	False
1719	71	Signal	SS	No	1	9.355892390663158	False
1720	71	Hh	Overshoot	No	0.5		57600
1721	71	Signal	Overshoot	No	0.5		57600
1722	71	Hh	SS	No	0.5	17.43317797463733	False
1723	71	Signal	SS	No	0.5	3.7849287524637987	False
1724	71	Hh	Overshoot	No	2	18.714194770688778	57600
1725	71	Signal	Overshoot	No	2	15.407392225935723	10688
1726	71	Hh	SS	No	2	18.754342341300358	False
1727	71	Signal	SS	No	2	15.201020384037946	False
1728	72	Hh	Overshoot	Yes	1	24.320954840182765	23843
1729	72	Signal	Overshoot	Yes	1	27.489597855537056	23843
1730	72	Hh	SS	Yes	1	23.468622283586228	False
1731	72	Signal	SS	Yes	1	25.067649208253897	False
1732	72	Hh	Overshoot	Yes	0.5	23.943739945470128	1069
1733	72	Signal	Overshoot	Yes	0.5	19.638224021406927	26048
1734	72	Hh	SS	Yes	0.5	22.002293532336907	False
1735	72	Signal	SS	Yes	0.5	17.25201647006996	False
1736	72	Hh	Overshoot	Yes	2	25.141377125055854	1846
1737	72	Signal	Overshoot	Yes	2	35.67810891586069	22921
1738	72	Hh	SS	Yes	2	24.89398522124094	False
1739	72	Signal	SS	Yes	2	33.17840675106601	False
1740	72	Hh	Overshoot	No	1	24.320954836247736	57600
1741	72	Signal	Overshoot	No	1	27.610733111213946	57600
1742	72	Hh	SS	No	1	23.57818319932403	False
1743	72	Signal	SS	No	1	25.19513470724422	False
1744	72	Hh	Overshoot	No	0.5	23.9437399454701	1069
1745	72	Signal	Overshoot	No	0.5	19.722231583287495	57600
1746	72	Hh	SS	No	0.5	22.066962765171453	False
1747	72	Signal	SS	No	0.5	17.343270796607513	False
1748	72	Hh	Overshoot	No	2	25.141377016763954	1846
1749	72	Signal	Overshoot	No	2	35.812079454912066	57600
1750	72	Hh	SS	No	2	25.016510889189888	False
1751	72	Signal	SS	No	2	33.327507315375456	False
1752	73	Hh	Overshoot	Yes	1	33.932956355362094	8234
1753	73	Signal	Overshoot	Yes	1	61.69086469949913	8234
1754	73	Hh	SS	Yes	1	20.448538975848976	False
1755	73	Signal	SS	Yes	1	31.015895039746624	False
1756	73	Hh	Overshoot	Yes	0.5	31.474863323129213	4108
1757	73	Signal	Overshoot	Yes	0.5	50.567495789624324	7801
1758	73	Hh	SS	Yes	0.5	15.37605120524941	False
1759	73	Signal	SS	Yes	0.5	21.87166129975364	False
1760	73	Hh	Overshoot	Yes	2	35.918470985659766	5173
1761	73	Signal	Overshoot	Yes	2	73.08827587298299	8696
1762	73	Hh	SS	Yes	2	25.662282865576998	False
1763	73	Signal	SS	Yes	2	41.39760597077118	False
1764	73	Hh	Overshoot	No	1	36.56523214807461	57536
1765	73	Signal	Overshoot	No	1	71.44772534822177	57536
1766	73	Hh	SS	No	1	36.474442631224534	False
1767	73	Signal	SS	No	1	68.97010286540038	False
1768	73	Hh	Overshoot	No	0.5	34.22879992990573	57600
1769	73	Signal	Overshoot	No	0.5	59.636459608070275	57600
1770	73	Hh	SS	No	0.5	34.265887874461555	False
1771	73	Signal	SS	No	0.5	57.26661476641893	False
1772	73	Hh	Overshoot	No	2	38.10927350029559	57600
1773	73	Signal	Overshoot	No	2	83.52849990522778	57600
1774	73	Hh	SS	No	2	37.91885055162381	False
1775	73	Signal	SS	No	2	80.88325852321472	False
1776	74	Hh	Overshoot	Yes	1		57600
1777	74	Signal	Overshoot	Yes	1		57600
1778	74	Hh	SS	Yes	1	42.06259055363587	False
1779	74	Signal	SS	Yes	1	43.885618488564134	False
1780	74	Hh	Overshoot	Yes	0.5		57600
1781	74	Signal	Overshoot	Yes	0.5		57600
1782	74	Hh	SS	Yes	0.5	41.87903465373362	False
1783	74	Signal	SS	Yes	0.5	29.05530086077873	False
1784	74	Hh	Overshoot	Yes	2		57600
1785	74	Signal	Overshoot	Yes	2		57600
1786	74	Hh	SS	Yes	2	45.47296316313542	False
1787	74	Signal	SS	Yes	2	59.82281715760169	False
1788	74	Hh	Overshoot	No	1		57600
1789	74	Signal	Overshoot	No	1		57600
1790	74	Hh	SS	No	1	52.94606574309176	False
1791	74	Signal	SS	No	1	56.636585281064924	False
1792	74	Hh	Overshoot	No	0.5		57600
1793	74	Signal	Overshoot	No	0.5		57600
1794	74	Hh	SS	No	0.5	51.07184266040845	False
1795	74	Signal	SS	No	0.5	39.73504663796303	False
1796	74	Hh	Overshoot	No	2		57600
1797	74	Signal	Overshoot	No	2		57600
1798	74	Hh	SS	No	2	54.43374287458936	False
1799	74	Signal	SS	No	2	75.37258889307198	False
1800	75	Hh	Overshoot	Yes	1		57600
1801	75	Signal	Overshoot	Yes	1		57600
1802	75	Hh	SS	Yes	1	36.37628165465839	False
1803	75	Signal	SS	Yes	1	27.50320226400457	False
1804	75	Hh	Overshoot	Yes	0.5		57600
1805	75	Signal	Overshoot	Yes	0.5		57600
1806	75	Hh	SS	Yes	0.5	36.8689751645417	False
1807	75	Signal	SS	Yes	0.5	16.468188722578233	False
1808	75	Hh	Overshoot	Yes	2		57600
1809	75	Signal	Overshoot	Yes	2		57600
1810	75	Hh	SS	Yes	2	36.24522932657934	False
1811	75	Signal	SS	Yes	2	39.02863732645732	False
1812	75	Hh	Overshoot	No	1		57600
1813	75	Signal	Overshoot	No	1		57600
1814	75	Hh	SS	No	1	38.70863759581765	False
1815	75	Signal	SS	No	1	30.4003631169912	False
1816	75	Hh	Overshoot	No	0.5		57600
1817	75	Signal	Overshoot	No	0.5		57600
1818	75	Hh	SS	No	0.5	38.25954653625604	False
1819	75	Signal	SS	No	0.5	18.499975519793892	False
1820	75	Hh	Overshoot	No	2		57600
1821	75	Signal	Overshoot	No	2		57600
1822	75	Hh	SS	No	2	39.08493397090096	False
1823	75	Signal	SS	No	2	42.29196475042701	False
1824	76	Hh	Overshoot	Yes	1	23.549970538678394	8374
1825	76	Signal	Overshoot	Yes	1	32.363062362703516	8374
1826	76	Hh	SS	Yes	1	19.200375967034077	False
1827	76	Signal	SS	Yes	1	24.763112241723448	False
1828	76	Hh	Overshoot	Yes	0.5	21.839202294472685	5058
1829	76	Signal	Overshoot	Yes	0.5	24.441994039188316	8063
1830	76	Hh	SS	Yes	0.5	17.0677544943846	False
1831	76	Signal	SS	Yes	0.5	17.517947198876385	False
1832	76	Hh	Overshoot	Yes	2	25.034537191543905	5637
1833	76	Signal	Overshoot	Yes	2	40.51144806370519	8781
1834	76	Hh	SS	Yes	2	21.79409066604225	False
1835	76	Signal	SS	Yes	2	32.53816502006015	False
1836	76	Hh	Overshoot	No	1	24.490442363135415	57600
1837	76	Signal	Overshoot	No	1	34.43976770522892	57600
1838	76	Hh	SS	No	1	24.601750564827483	False
1839	76	Signal	SS	No	1	32.35258990534838	False
1840	76	Hh	Overshoot	No	0.5	22.588335197868275	57600
1841	76	Signal	Overshoot	No	0.5	26.27382638691836	57600
1842	76	Hh	SS	No	0.5	22.78508353548885	False
1843	76	Signal	SS	No	0.5	24.229128212263618	False
1844	76	Hh	Overshoot	No	2	25.980712445815243	57600
1845	76	Signal	Overshoot	No	2	42.80638964452585	57600
1846	76	Hh	SS	No	2	25.99137210065345	False
1847	76	Signal	SS	No	2	40.618391724574266	False
1848	77	Hh	Overshoot	Yes	1	24.261713375557633	7263
1849	77	Signal	Overshoot	Yes	1	26.64514609023361	7263
1850	77	Hh	SS	Yes	1	12.842532946696224	False
1851	77	Signal	SS	Yes	1	12.580531251785146	False
1852	77	Hh	Overshoot	Yes	0.5	22.4857514498663	3673
1853	77	Signal	Overshoot	Yes	0.5	18.84106935179544	7341
1854	77	Hh	SS	Yes	0.5	13.285637466970584	False
1855	77	Signal	SS	Yes	0.5	7.335864232826879	False
1856	77	Hh	Overshoot	Yes	2	25.673143801134074	3567
1857	77	Signal	Overshoot	Yes	2	34.790197518698164	7344
1858	77	Hh	SS	Yes	2	15.45006506964721	False
1859	77	Signal	SS	Yes	2	19.09482811963032	False
1860	77	Hh	Overshoot	No	1	24.48967564489557	57600
1861	77	Signal	Overshoot	No	1	28.780921619578635	57600
1862	77	Hh	SS	No	1	24.601765469367322	False
1863	77	Signal	SS	No	1	26.38945775533074	False
1864	77	Hh	Overshoot	No	0.5	22.58677842901352	5894
1865	77	Signal	Overshoot	No	0.5	20.598679250982457	57600
1866	77	Hh	SS	No	0.5	22.785086229432636	False
1867	77	Signal	SS	No	0.5	18.280195722157885	False
1868	77	Hh	Overshoot	No	2	25.980440636892936	57600
1869	77	Signal	Overshoot	No	2	37.135656600850645	57600
1870	77	Hh	SS	No	2	25.99137006869273	False
1871	77	Signal	SS	No	2	34.65612984369919	False
1872	78	Hh	Overshoot	Yes	1		57600
1873	78	Signal	Overshoot	Yes	1		57600
1874	78	Hh	SS	Yes	1	8.415949491913125	False
1875	78	Signal	SS	Yes	1	12.590642778151633	False
1876	78	Hh	Overshoot	Yes	0.5	10.909263759505706	1837
1877	78	Signal	Overshoot	Yes	0.5	12.648706846920362	7096
1878	78	Hh	SS	Yes	0.5	7.333552435377271	False
1879	78	Signal	SS	Yes	0.5	9.33029418212081	False
1880	78	Hh	Overshoot	Yes	2	12.341496458721949	1942
1881	78	Signal	Overshoot	Yes	2	20.46343841566484	6100
1882	78	Hh	SS	Yes	2	9.754282448213928	False
1883	78	Signal	SS	Yes	2	16.420359828746612	False
1884	78	Hh	Overshoot	No	1		57600
1885	78	Signal	Overshoot	No	1		57600
1886	78	Hh	SS	No	1	11.969127161972807	False
1887	78	Signal	SS	No	1	19.011107667280143	False
1888	78	Hh	Overshoot	No	0.5	10.94861996303257	57600
1889	78	Signal	Overshoot	No	0.5	14.618177884263162	57600
1890	78	Hh	SS	No	0.5	11.206497045463664	False
1891	78	Signal	SS	No	0.5	15.089887522534326	False
1892	78	Hh	Overshoot	No	2	12.431978825809125	57600
1893	78	Signal	Overshoot	No	2	22.651148430009926	57600
1894	78	Hh	SS	No	2	12.663748607672701	False
1895	78	Signal	SS	No	2	23.09091444934259	False
1896	79	Hh	Overshoot	Yes	1	23.938259560638272	6713
1897	79	Signal	Overshoot	Yes	1	33.724118069667725	6713
1898	79	Hh	SS	Yes	1	14.295586039911697	False
1899	79	Signal	SS	Yes	1	20.490122184879752	False
1900	79	Hh	Overshoot	Yes	0.5	21.756829778429804	3676
1901	79	Signal	Overshoot	Yes	0.5	25.63981531237502	6693
1902	79	Hh	SS	Yes	0.5	11.360252045430883	False
1903	79	Signal	SS	Yes	0.5	14.540617665544175	False
1904	79	Hh	Overshoot	Yes	2	25.585408519673734	3663
1905	79	Signal	Overshoot	Yes	2	42.06543167691627	6817
1906	79	Hh	SS	Yes	2	17.735735827870272	False
1907	79	Signal	SS	Yes	2	27.69130013806256	False
1908	79	Hh	Overshoot	No	1	24.173155988314548	57600
1909	79	Signal	Overshoot	No	1	36.07040182488483	57600
1910	79	Hh	SS	No	1	24.31990517064291	False
1911	79	Signal	SS	No	1	36.32107039839876	False
1912	79	Hh	Overshoot	No	0.5	21.94049490230215	57600
1913	79	Signal	Overshoot	No	0.5	27.885618777860728	57600
1914	79	Hh	SS	No	0.5	22.202987715951096	False
1915	79	Signal	SS	No	0.5	28.525337512811035	False
1916	79	Hh	Overshoot	No	2	25.83828131014026	57600
1917	79	Signal	Overshoot	No	2	44.381566213041175	16154
1918	79	Hh	SS	No	2	25.870787544157437	False
1919	79	Signal	SS	No	2	44.70944706781769	False
1920	80	Hh	Overshoot	Yes	1	15.361982862997252	7355
1921	80	Signal	Overshoot	Yes	1	19.231717545700505	7355
1922	80	Hh	SS	Yes	1	12.655658186354515	False
1923	80	Signal	SS	Yes	1	16.43016227837809	False
1924	80	Hh	Overshoot	Yes	0.5	13.512025560995482	4193
1925	80	Signal	Overshoot	Yes	0.5	13.58058183946929	7505
1926	80	Hh	SS	Yes	0.5	11.066261471299839	False
1927	80	Signal	SS	Yes	0.5	11.578241917083687	False
1928	80	Hh	Overshoot	Yes	2	16.96582236132548	4212
1929	80	Signal	Overshoot	Yes	2	24.937208924426244	7474
1930	80	Hh	SS	Yes	2	14.666054050565691	False
1931	80	Signal	SS	Yes	2	21.432721451160702	False
1932	80	Hh	Overshoot	No	1	15.45687705659816	57600
1933	80	Signal	Overshoot	No	1	19.539395370490695	57600
1934	80	Hh	SS	No	1	15.820377928977365	False
1935	80	Signal	SS	No	1	20.572501963426248	False
1936	80	Hh	Overshoot	No	0.5	13.612947998575052	57600
1937	80	Signal	Overshoot	No	0.5	14.042344590113728	57600
1938	80	Hh	SS	No	0.5	14.042734016320225	False
1939	80	Signal	SS	No	0.5	14.729887971486505	False
1940	80	Hh	Overshoot	No	2	17.062816738191458	57600
1941	80	Signal	Overshoot	No	2	25.396027945819824	9950
1942	80	Hh	SS	No	2	17.2969994012918	False
1943	80	Signal	SS	No	2	26.168529580949425	False
1944	81	Hh	Overshoot	Yes	1	19.472317536188967	7737
1945	81	Signal	Overshoot	Yes	1	25.440246444678692	7737
1946	81	Hh	SS	Yes	1	10.67439796604971	False
1947	81	Signal	SS	Yes	1	14.17311892643417	False
1948	81	Hh	Overshoot	Yes	0.5	15.394219369409313	4104
1949	81	Signal	Overshoot	Yes	0.5	16.94317051371388	7469
1950	81	Hh	SS	Yes	0.5	8.326429743934312	False
1951	81	Signal	SS	Yes	0.5	8.883388491115966	False
1952	81	Hh	Overshoot	Yes	2	24.080962537710178	4428
1953	81	Signal	Overshoot	Yes	2	35.29208276896722	7687
1954	81	Hh	SS	Yes	2	14.669652641252327	False
1955	81	Signal	SS	Yes	2	21.377700509516643	False
1956	81	Hh	Overshoot	No	1	20.679436567473203	57600
1957	81	Signal	Overshoot	No	1	28.437944756071573	57600
1958	81	Hh	SS	No	1	21.156148515260455	False
1959	81	Signal	SS	No	1	28.600037853199183	False
1960	81	Hh	Overshoot	No	0.5	16.225322936134177	57600
1961	81	Signal	Overshoot	No	0.5	19.38608335899012	32631
1962	81	Hh	SS	No	0.5	16.691763480852288	False
1963	81	Signal	SS	No	0.5	19.503271529374743	False
1964	81	Hh	Overshoot	No	2	25.529172795734922	57600
1965	81	Signal	Overshoot	No	2	38.82751227797173	57600
1966	81	Hh	SS	No	2	25.932737965139026	False
1967	81	Signal	SS	No	2	38.938672378400234	False
1968	82	Hh	Overshoot	Yes	1	29.608254993436546	5040
1969	82	Signal	Overshoot	Yes	1	29.921652567420708	5040
1970	82	Hh	SS	Yes	1	23.236090298183413	False
1971	82	Signal	SS	Yes	1	23.409055360390013	False
1972	82	Hh	Overshoot	Yes	0.5	27.390549246880056	4011
1973	82	Signal	Overshoot	Yes	0.5	19.60389818975726	4842
1974	82	Hh	SS	Yes	0.5	22.868050188080787	False
1975	82	Signal	SS	Yes	0.5	14.540588971306008	False
1976	82	Hh	Overshoot	Yes	2	31.819407003225905	4104
1977	82	Signal	Overshoot	Yes	2	40.82775001961315	5411
1978	82	Hh	SS	Yes	2	26.33039457015488	False
1979	82	Signal	SS	Yes	2	33.56952776466571	False
1980	82	Hh	Overshoot	No	1	32.001136177498694	57600
1981	82	Signal	Overshoot	No	1	33.914269039482406	57600
1982	82	Hh	SS	No	1	32.08421970288069	False
1983	82	Signal	SS	No	1	33.82954379207895	False
1984	82	Hh	Overshoot	No	0.5	29.003184143714037	57600
1985	82	Signal	Overshoot	No	0.5	22.746421197348866	57600
1986	82	Hh	SS	No	0.5	29.136776127489412	False
1987	82	Signal	SS	No	0.5	22.732401160415677	False
1988	82	Hh	Overshoot	No	2	34.68470058796797	57600
1989	82	Signal	Overshoot	No	2	45.409560633462625	57600
1990	82	Hh	SS	No	2	34.67585924700049	False
1991	82	Signal	SS	No	2	45.37665608011839	False
1992	83	Hh	Overshoot	Yes	1		57600
1993	83	Signal	Overshoot	Yes	1		57600
1994	83	Hh	SS	Yes	1	31.558941827977947	False
1995	83	Signal	SS	Yes	1	39.56456066635797	False
1996	83	Hh	Overshoot	Yes	0.5		57600
1997	83	Signal	Overshoot	Yes	0.5		57600
1998	83	Hh	SS	Yes	0.5	28.04629148646393	False
[truncated: 4,001 more rows]
