# Supplementary material for: Dynamic readout of the Hh gradient in the Drosophila wing disc reveals pattern-specific tradeoffs between robustness and precision
Source: eLife. 2024 Nov 7;13:e85755. doi: 10.7554/eLife.85755 (PMC11651649; doi:10.7554/eLife.85755)
Supplement: Figure 2—source data 6. [file elife-85755-fig2-data6.csv]

param	value
D	0.5
alpha_Hh	3.40E-03
alpha_ptc	2.70E-05
alpha_ptc0	3.80E-06
alpha_signal	1.60E-04
beta_Hh	3.30E-03
beta_ptc	1.40E-04
beta_Ptc	1.50E-03
beta_signal	5.50E-04
beta_Hh_Ptc	1.50E-03
gamma_Hh_Ptc	7.15E-02
T_Ptc	3.60E-03
k_ptc	0.14
k_signal	2.135
m	3
n	6.8
