# Supplementary material for: Dynamic readout of the Hh gradient in the Drosophila wing disc reveals pattern-specific tradeoffs between robustness and precision
Source: eLife. 2024 Nov 7;13:e85755. doi: 10.7554/eLife.85755 (PMC11651649; doi:10.7554/eLife.85755)
Supplement: Figure 3—source data 1. [file elife-85755-fig3-data1.csv]

	case	background	target	width	T
0	col(hh+/+)	hh+/+	col	22.016527272914303	0.1
1	col(hh+/+)	hh+/+	col	23.063357079350563	0.1
2	col(hh+/+)	hh+/+	col	21.867571253026146	0.1
3	col(hh+/+)	hh+/+	col	23.38195745522247	0.1
4	col(hh+/+)	hh+/+	col	28.061659080042254	0.1
5	col(hh+/+)	hh+/+	col	28.409223126447966	0.1
6	col(hh+/+)	hh+/+	col	24.648083624271855	0.1
7	col(hh+/+)	hh+/+	col	23.646768157245866	0.1
8	col(hh+/+)	hh+/+	col	21.408290191704303	0.1
9	col(hh+/+)	hh+/+	col	21.921360926874645	0.1
10	col(hh+/+)	hh+/+	col	23.832963182106067	0.1
11	col(hh+/+)	hh+/+	col	22.165483292802474	0.1
12	col(hh+/+)	hh+/+	col	23.597116150616475	0.1
13	col(hh+/+)	hh+/+	col	21.689651562604173	0.1
14	dpp(hh+/+)	hh+/+	dpp	35.94391513245754	0.1
15	dpp(hh+/+)	hh+/+	dpp	48.882400526632146	0.1
16	dpp(hh+/+)	hh+/+	dpp	46.51151721007888	0.1
17	dpp(hh+/+)	hh+/+	dpp	47.562484683734255	0.1
18	dpp(hh+/+)	hh+/+	dpp	42.812442716189494	0.1
19	dpp(hh+/+)	hh+/+	dpp	45.80811378282922	0.1
20	dpp(hh+/+)	hh+/+	dpp	42.34074865321032	0.1
21	dpp(hh+/+)	hh+/+	dpp	40.482936071827396	0.1
22	dpp(hh+/+)	hh+/+	dpp	45.22470270493392	0.1
23	dpp(hh+/+)	hh+/+	dpp	39.74643130682481	0.1
24	dpp(hh+/+)	hh+/+	dpp	52.03944061481737	0.1
25	dpp(hh+/+)	hh+/+	dpp	47.99280207452228	0.1
26	dpp(hh+/+)	hh+/+	dpp	48.315540117613295	0.1
27	dpp(hh+/+)	hh+/+	dpp	34.677788963408155	0.1
28	col(hh+/-)	hh+/-	col	19.074645880123096	0.1
29	col(hh+/-)	hh+/-	col	19.033269207931934	0.1
30	col(hh+/-)	hh+/-	col	22.364091319320014	0.1
31	col(hh+/-)	hh+/-	col	19.393246255994985	0.1
32	col(hh+/-)	hh+/-	col	20.220779699818117	0.1
33	col(hh+/-)	hh+/-	col	19.910454658384445	0.1
34	col(hh+/-)	hh+/-	col	18.098156416411797	0.1
35	col(hh+/-)	hh+/-	col	20.270431706447503	0.1
36	col(hh+/-)	hh+/-	col	22.376504320977368	0.1
37	col(hh+/-)	hh+/-	col	17.382339987504793	0.1
38	col(hh+/-)	hh+/-	col	21.63586188875567	0.1
39	col(hh+/-)	hh+/-	col	18.871900186386426	0.1
40	col(hh+/-)	hh+/-	col	22.84406071673743	0.1
41	col(hh+/-)	hh+/-	col	22.020664940133425	0.1
42	col(hh+/-)	hh+/-	col	22.260649638842136	0.1
43	col(hh+/-)	hh+/-	col	19.92700532726091	0.1
44	col(hh+/-)	hh+/-	col	22.736481369040426	0.1
45	col(hh+/-)	hh+/-	col	22.136519622268665	0.1
46	col(hh+/-)	hh+/-	col	22.161345625583355	0.1
47	col(hh+/-)	hh+/-	col	23.37781978800335	0.1
48	col(hh+/-)	hh+/-	col	20.713162098892877	0.1
49	col(hh+/-)	hh+/-	col	18.665016825430637	0.1
50	col(hh+/-)	hh+/-	col	25.798355111185998	0.1
51	dpp(hh+/-)	hh+/-	dpp	36.76731090906156	0.1
52	dpp(hh+/-)	hh+/-	dpp	31.516611208003813	0.1
53	dpp(hh+/-)	hh+/-	dpp	48.51001047691174	0.1
54	dpp(hh+/-)	hh+/-	dpp	31.603502219605236	0.1
55	dpp(hh+/-)	hh+/-	dpp	31.72349456895959	0.1
56	dpp(hh+/-)	hh+/-	dpp	32.29035497797844	0.1
57	dpp(hh+/-)	hh+/-	dpp	26.559685879503274	0.1
58	dpp(hh+/-)	hh+/-	dpp	39.53954794586903	0.1
59	dpp(hh+/-)	hh+/-	dpp	41.60424388820773	0.1
60	dpp(hh+/-)	hh+/-	dpp	36.287341511644144	0.1
61	dpp(hh+/-)	hh+/-	dpp	29.894645658110484	0.1
62	dpp(hh+/-)	hh+/-	dpp	33.87094385568061	0.1
63	dpp(hh+/-)	hh+/-	dpp	44.521299277684264	0.1
64	dpp(hh+/-)	hh+/-	dpp	40.160198028736374	0.1
65	dpp(hh+/-)	hh+/-	dpp	38.16170476190353	0.1
66	dpp(hh+/-)	hh+/-	dpp	34.172993562676055	0.1
67	dpp(hh+/-)	hh+/-	dpp	38.86097052193407	0.1
68	dpp(hh+/-)	hh+/-	dpp	37.2555556409172	0.1
69	dpp(hh+/-)	hh+/-	dpp	42.65521136186311	0.1
70	dpp(hh+/-)	hh+/-	dpp	46.97907360583895	0.1
71	dpp(hh+/-)	hh+/-	dpp	39.502308940896995	0.1
72	dpp(hh+/-)	hh+/-	dpp	31.37593052255388	0.1
73	dpp(hh+/-)	hh+/-	dpp	51.6753258995352	0.1
74	col(hh+/+)	hh+/+	col	19.28566690829799	0.2
75	col(hh+/+)	hh+/+	col	19.082921214561317	0.2
76	col(hh+/+)	hh+/+	col	19.765636305715404	0.2
77	col(hh+/+)	hh+/+	col	20.378011054144523	0.2
78	col(hh+/+)	hh+/+	col	20.95728446482071	0.2
79	col(hh+/+)	hh+/+	col	24.734974635873275	0.2
80	col(hh+/+)	hh+/+	col	21.747578903671794	0.2
81	col(hh+/+)	hh+/+	col	20.688336095578187	0.2
82	col(hh+/+)	hh+/+	col	18.284351441272	0.2
83	col(hh+/+)	hh+/+	col	19.393246255995	0.2
84	col(hh+/+)	hh+/+	col	21.093827483051527	0.2
85	col(hh+/+)	hh+/+	col	19.41393459209057	0.2
86	col(hh+/+)	hh+/+	col	20.113200352121115	0.2
87	col(hh+/+)	hh+/+	col	18.51192313832336	0.2
88	dpp(hh+/+)	hh+/+	dpp	29.729138969345865	0.2
89	dpp(hh+/+)	hh+/+	dpp	28.603693485746394	0.2
90	dpp(hh+/+)	hh+/+	dpp	36.85006425344387	0.2
91	dpp(hh+/+)	hh+/+	dpp	35.5880757516136	0.2
92	dpp(hh+/+)	hh+/+	dpp	31.433857863621494	0.2
93	dpp(hh+/+)	hh+/+	dpp	37.48312733796856	0.2
94	dpp(hh+/+)	hh+/+	dpp	35.53428607776509	0.2
95	dpp(hh+/+)	hh+/+	dpp	33.0516857462957	0.2
96	dpp(hh+/+)	hh+/+	dpp	32.906867393626676	0.2
97	dpp(hh+/+)	hh+/+	dpp	30.04360167799864	0.2
98	dpp(hh+/+)	hh+/+	dpp	34.95915033430802	0.2
99	dpp(hh+/+)	hh+/+	dpp	34.69020196506551	0.2
100	dpp(hh+/+)	hh+/+	dpp	36.221138836138294	0.2
101	dpp(hh+/+)	hh+/+	dpp	29.849131318700202	0.2
102	col(hh+/-)	hh+/-	col	16.59618321587282	0.2
103	col(hh+/-)	hh+/-	col	16.716175565227175	0.2
104	col(hh+/-)	hh+/-	col	19.620817953046352	0.2
105	col(hh+/-)	hh+/-	col	16.7244508996654	0.2
106	col(hh+/-)	hh+/-	col	18.280213774052882	0.2
107	col(hh+/-)	hh+/-	col	17.676114360061995	0.2
108	col(hh+/-)	hh+/-	col	15.888642121404052	0.2
109	col(hh+/-)	hh+/-	col	17.709215697814923	0.2
110	col(hh+/-)	hh+/-	col	18.68156749430711	0.2
111	col(hh+/-)	hh+/-	col	15.056971010361803	0.2
112	col(hh+/-)	hh+/-	col	18.437445128379284	0.2
113	col(hh+/-)	hh+/-	col	16.501016869833162	0.2
114	col(hh+/-)	hh+/-	col	20.303533044200435	0.2
115	col(hh+/-)	hh+/-	col	19.19050056225833	0.2
116	col(hh+/-)	hh+/-	col	19.600129616950774	0.2
117	col(hh+/-)	hh+/-	col	17.105116283824042	0.2
118	col(hh+/-)	hh+/-	col	19.467724265939083	0.2
119	col(hh+/-)	hh+/-	col	19.25256557054506	0.2
120	col(hh+/-)	hh+/-	col	18.594676482705673	0.2
121	col(hh+/-)	hh+/-	col	18.9174145257967	0.2
122	col(hh+/-)	hh+/-	col	17.105116283824042	0.2
123	col(hh+/-)	hh+/-	col	17.018225272222608	0.2
124	col(hh+/-)	hh+/-	col	20.365598052487172	0.2
125	dpp(hh+/-)	hh+/-	dpp	28.173376094958382	0.2
126	dpp(hh+/-)	hh+/-	dpp	24.75566297196886	0.2
127	dpp(hh+/-)	hh+/-	dpp	35.84874878641788	0.2
128	dpp(hh+/-)	hh+/-	dpp	26.692091230514976	0.2
129	dpp(hh+/-)	hh+/-	dpp	24.846691650789406	0.2
130	dpp(hh+/-)	hh+/-	dpp	28.918156194399188	0.2
131	dpp(hh+/-)	hh+/-	dpp	23.394370456879813	0.2
132	dpp(hh+/-)	hh+/-	dpp	28.773337841730143	0.2
133	dpp(hh+/-)	hh+/-	dpp	33.87508152289972	0.2
134	dpp(hh+/-)	hh+/-	dpp	29.576045282238574	0.2
135	dpp(hh+/-)	hh+/-	dpp	25.417689727027366	0.2
136	dpp(hh+/-)	hh+/-	dpp	27.29205297728675	0.2
137	dpp(hh+/-)	hh+/-	dpp	34.03231287722612	0.2
138	dpp(hh+/-)	hh+/-	dpp	35.12051935585354	0.2
139	dpp(hh+/-)	hh+/-	dpp	31.566263214633196	0.2
140	dpp(hh+/-)	hh+/-	dpp	27.076894281892738	0.2
141	dpp(hh+/-)	hh+/-	dpp	30.585636083702784	0.2
142	dpp(hh+/-)	hh+/-	dpp	29.43536459678865	0.2
143	dpp(hh+/-)	hh+/-	dpp	34.29712357924952	0.2
144	dpp(hh+/-)	hh+/-	dpp	31.74004523783605	0.2
145	dpp(hh+/-)	hh+/-	dpp	32.29035497797843	0.2
146	dpp(hh+/-)	hh+/-	dpp	25.810768112843345	0.2
147	dpp(hh+/-)	hh+/-	dpp	36.49422487259992	0.2
148	col(hh+/+)	hh+/+	col	17.775418373320782	0.3
149	col(hh+/+)	hh+/+	col	17.088565614947576	0.3
150	col(hh+/+)	hh+/+	col	18.069192745877988	0.3
151	col(hh+/+)	hh+/+	col	18.41675679228371	0.3
152	col(hh+/+)	hh+/+	col	17.651288356747312	0.3
153	col(hh+/+)	hh+/+	col	21.851020584149683	0.3
154	col(hh+/+)	hh+/+	col	19.7656363057154	0.3
155	col(hh+/+)	hh+/+	col	18.288489108491113	0.3
156	col(hh+/+)	hh+/+	col	15.619693752161526	0.3
157	col(hh+/+)	hh+/+	col	17.1713189593299	0.3
158	col(hh+/+)	hh+/+	col	18.81811051253792	0.3
159	col(hh+/+)	hh+/+	col	17.957475730961864	0.3
160	col(hh+/+)	hh+/+	col	18.30503977736758	0.3
161	col(hh+/+)	hh+/+	col	16.741001568541865	0.3
162	dpp(hh+/+)	hh+/+	dpp	26.44796886458716	0.3
163	dpp(hh+/+)	hh+/+	dpp	24.577743281546883	0.3
164	dpp(hh+/+)	hh+/+	dpp	30.07256534853245	0.3
165	dpp(hh+/+)	hh+/+	dpp	30.022913341903067	0.3
166	dpp(hh+/+)	hh+/+	dpp	25.736290102899268	0.3
167	dpp(hh+/+)	hh+/+	dpp	31.74004523783605	0.3
168	dpp(hh+/+)	hh+/+	dpp	28.400947792009735	0.3
169	dpp(hh+/+)	hh+/+	dpp	27.205161965685317	0.3
170	dpp(hh+/+)	hh+/+	dpp	26.021789141018242	0.3
171	dpp(hh+/+)	hh+/+	dpp	25.8769707883492	0.3
172	dpp(hh+/+)	hh+/+	dpp	27.920978394592318	0.3
173	dpp(hh+/+)	hh+/+	dpp	25.293559710453888	0.3
174	dpp(hh+/+)	hh+/+	dpp	29.203655232518173	0.3
175	dpp(hh+/+)	hh+/+	dpp	23.940542529803082	0.3
176	col(hh+/-)	hh+/-	col	15.032145007047113	0.3
177	col(hh+/-)	hh+/-	col	14.95352932988392	0.3
178	col(hh+/-)	hh+/-	col	17.39889065638125	0.3
179	col(hh+/-)	hh+/-	col	15.354883050138131	0.3
180	col(hh+/-)	hh+/-	col	15.996221469101052	0.3
181	col(hh+/-)	hh+/-	col	16.182416493961263	0.3
182	col(hh+/-)	hh+/-	col	13.877735852913851	0.3
183	col(hh+/-)	hh+/-	col	15.917605791937861	0.3
184	col(hh+/-)	hh+/-	col	16.050011142949565	0.3
185	col(hh+/-)	hh+/-	col	13.352252116086163	0.3
186	col(hh+/-)	hh+/-	col	16.517567538709628	0.3
187	col(hh+/-)	hh+/-	col	14.605965283478193	0.3
188	col(hh+/-)	hh+/-	col	18.122982419726487	0.3
189	col(hh+/-)	hh+/-	col	17.138217621576977	0.3
190	col(hh+/-)	hh+/-	col	17.25820997093132	0.3
191	col(hh+/-)	hh+/-	col	15.239028368002895	0.3
192	col(hh+/-)	hh+/-	col	17.78369370775901	0.3
193	col(hh+/-)	hh+/-	col	16.608596217530163	0.3
194	col(hh+/-)	hh+/-	col	16.54239354202432	0.3
195	col(hh+/-)	hh+/-	col	16.811341911266833	0.3
196	col(hh+/-)	hh+/-	col	14.630791286792896	0.3
197	col(hh+/-)	hh+/-	col	15.483150733930717	0.3
198	col(hh+/-)	hh+/-	col	17.593361015679687	0.3
199	dpp(hh+/-)	hh+/-	dpp	22.728206034602195	0.3
200	dpp(hh+/-)	hh+/-	dpp	24.69773563090124	0.3
201	dpp(hh+/-)	hh+/-	dpp	22.748894370697773	0.3
202	dpp(hh+/-)	hh+/-	dpp	21.114515819147094	0.3
203	dpp(hh+/-)	hh+/-	dpp	23.944680197022194	0.3
204	dpp(hh+/-)	hh+/-	dpp	20.43180072799302	0.3
205	dpp(hh+/-)	hh+/-	dpp	24.445337930535185	0.3
206	dpp(hh+/-)	hh+/-	dpp	28.376121788695045	0.3
207	dpp(hh+/-)	hh+/-	dpp	22.20272229777451	0.3
208	dpp(hh+/-)	hh+/-	dpp	22.041353276229	0.3
209	dpp(hh+/-)	hh+/-	dpp	22.930951728338858	0.3
210	dpp(hh+/-)	hh+/-	dpp	29.62983495608708	0.3
211	dpp(hh+/-)	hh+/-	dpp	25.483892402533215	0.3
212	dpp(hh+/-)	hh+/-	dpp	26.712779566610557	0.3
213	dpp(hh+/-)	hh+/-	dpp	26.559685879503274	0.3
214	dpp(hh+/-)	hh+/-	dpp	24.478439268288113	0.3
215	dpp(hh+/-)	hh+/-	dpp	27.755471705827702	0.3
216	dpp(hh+/-)	hh+/-	dpp	25.53768207638172	0.3
217	dpp(hh+/-)	hh+/-	dpp	24.060534879157437	0.3
218	dpp(hh+/-)	hh+/-	dpp	20.067686012710844	0.3
219	dpp(hh+/-)	hh+/-	dpp	26.37762852186219	0.3
220	col(hh+/+)	hh+/+	col	16.1120761512363	0.4
221	col(hh+/+)	hh+/+	col	14.845949982186916	0.4
222	col(hh+/+)	hh+/+	col	17.187869628206357	0.4
223	col(hh+/+)	hh+/+	col	15.048695675923579	0.4
224	col(hh+/+)	hh+/+	col	19.873215653412405	0.4
225	col(hh+/+)	hh+/+	col	17.994714735933908	0.4
226	col(hh+/+)	hh+/+	col	16.550668876462545	0.4
227	col(hh+/+)	hh+/+	col	13.749468169121267	0.4
228	col(hh+/+)	hh+/+	col	15.458324730616026	0.4
229	col(hh+/+)	hh+/+	col	16.616871551968398	0.4
230	col(hh+/+)	hh+/+	col	16.05414881016867	0.4
231	col(hh+/+)	hh+/+	col	16.848580916238877	0.4
232	col(hh+/+)	hh+/+	col	14.57700161294439	0.4
233	dpp(hh+/+)	hh+/+	dpp	21.759991905329144	0.4
234	dpp(hh+/+)	hh+/+	dpp	22.58338768193315	0.4
235	dpp(hh+/+)	hh+/+	dpp	25.6411237568596	0.4
236	dpp(hh+/+)	hh+/+	dpp	26.73346790270614	0.4
237	dpp(hh+/+)	hh+/+	dpp	22.033077941790765	0.4
238	dpp(hh+/+)	hh+/+	dpp	27.420320661079323	0.4
239	dpp(hh+/+)	hh+/+	dpp	25.74042777011838	0.4
240	dpp(hh+/+)	hh+/+	dpp	24.370859920591105	0.4
241	dpp(hh+/+)	hh+/+	dpp	22.20685996499363	0.4
242	dpp(hh+/+)	hh+/+	dpp	22.17789629445982	0.4
243	dpp(hh+/+)	hh+/+	dpp	23.435747129070965	0.4
244	dpp(hh+/+)	hh+/+	dpp	22.98887906940648	0.4
245	dpp(hh+/+)	hh+/+	dpp	23.994332203651588	0.4
246	dpp(hh+/+)	hh+/+	dpp	21.97515060072315	0.4
247	col(hh+/-)	hh+/-	col	13.749468169121267	0.4
248	col(hh+/-)	hh+/-	col	13.674990159177176	0.4
249	col(hh+/-)	hh+/-	col	15.92588112637609	0.4
250	col(hh+/-)	hh+/-	col	13.861185184037385	0.4
251	col(hh+/-)	hh+/-	col	14.171510225471062	0.4
252	col(hh+/-)	hh+/-	col	12.334385980183717	0.4
253	col(hh+/-)	hh+/-	col	14.428045593056225	0.4
254	col(hh+/-)	hh+/-	col	14.130133553279904	0.4
255	col(hh+/-)	hh+/-	col	12.321972978526363	0.4
256	col(hh+/-)	hh+/-	col	14.179785559909291	0.4
257	col(hh+/-)	hh+/-	col	12.88883338754521	0.4
258	col(hh+/-)	hh+/-	col	16.58790788143459	0.4
259	col(hh+/-)	hh+/-	col	15.47487539949248	0.4
260	col(hh+/-)	hh+/-	col	15.62796908659977	0.4
261	col(hh+/-)	hh+/-	col	13.74533050190215	0.4
262	col(hh+/-)	hh+/-	col	15.793475775364394	0.4
263	col(hh+/-)	hh+/-	col	14.705269296736969	0.4
264	col(hh+/-)	hh+/-	col	15.11903601864854	0.4
265	col(hh+/-)	hh+/-	col	15.069384012019151	0.4
266	col(hh+/-)	hh+/-	col	12.97158673192752	0.4
267	col(hh+/-)	hh+/-	col	14.109445217184325	0.4
268	col(hh+/-)	hh+/-	col	15.81002644424085	0.4
269	dpp(hh+/-)	hh+/-	dpp	20.378011054144515	0.4
270	dpp(hh+/-)	hh+/-	dpp	20.12147568655934	0.4
271	dpp(hh+/-)	hh+/-	dpp	22.260649638842132	0.4
272	dpp(hh+/-)	hh+/-	dpp	19.558752944759622	0.4
273	dpp(hh+/-)	hh+/-	dpp	18.044366742563298	0.4
274	dpp(hh+/-)	hh+/-	dpp	21.160030158557376	0.4
275	dpp(hh+/-)	hh+/-	dpp	18.156083757479422	0.4
276	dpp(hh+/-)	hh+/-	dpp	20.605582751195872	0.4
277	dpp(hh+/-)	hh+/-	dpp	24.56946794710866	0.4
278	dpp(hh+/-)	hh+/-	dpp	19.583578948074315	0.4
279	dpp(hh+/-)	hh+/-	dpp	20.83315444824724	0.4
280	dpp(hh+/-)	hh+/-	dpp	21.313123845664645	0.4
281	dpp(hh+/-)	hh+/-	dpp	23.06335707935057	0.4
282	dpp(hh+/-)	hh+/-	dpp	23.940542529803082	0.4
283	dpp(hh+/-)	hh+/-	dpp	20.485590401841517	0.4
284	dpp(hh+/-)	hh+/-	dpp	21.63172422153655	0.4
285	dpp(hh+/-)	hh+/-	dpp	22.558561678618453	0.4
286	dpp(hh+/-)	hh+/-	dpp	21.788955575862953	0.4
287	dpp(hh+/-)	hh+/-	dpp	22.00825193847608	0.4
288	dpp(hh+/-)	hh+/-	dpp	22.037215609009888	0.4
289	dpp(hh+/-)	hh+/-	dpp	17.39889065638125	0.4
290	dpp(hh+/-)	hh+/-	dpp	24.677047294805664	0.4
291	col(hh+/+)	hh+/+	col	14.924565659350106	0.5
292	col(hh+/+)	hh+/+	col	12.901246389202552	0.5
293	col(hh+/+)	hh+/+	col	15.756236770392348	0.5
294	col(hh+/+)	hh+/+	col	13.42259245881113	0.5
295	col(hh+/+)	hh+/+	col	17.146492956015205	0.5
296	col(hh+/+)	hh+/+	col	16.505154537052274	0.5
297	col(hh+/+)	hh+/+	col	14.783884973900166	0.5
298	col(hh+/+)	hh+/+	col	12.686087693808545	0.5
299	col(hh+/+)	hh+/+	col	14.084619213869635	0.5
300	col(hh+/+)	hh+/+	col	14.970079998760376	0.5
301	col(hh+/+)	hh+/+	col	14.485972934123845	0.5
302	col(hh+/+)	hh+/+	col	15.288680374632284	0.5
303	col(hh+/+)	hh+/+	col	13.331563779990583	0.5
304	dpp(hh+/+)	hh+/+	dpp	19.45117359706261	0.5
305	dpp(hh+/+)	hh+/+	dpp	20.55593074456648	0.5
306	dpp(hh+/+)	hh+/+	dpp	22.80682171176539	0.5
307	dpp(hh+/+)	hh+/+	dpp	20.23319270147547	0.5
308	dpp(hh+/+)	hh+/+	dpp	25.806630445624233	0.5
309	dpp(hh+/+)	hh+/+	dpp	21.263471839035258	0.5
310	dpp(hh+/+)	hh+/+	dpp	22.227548301089204	0.5
311	dpp(hh+/+)	hh+/+	dpp	18.706393497621804	0.5
312	dpp(hh+/+)	hh+/+	dpp	20.171127693188733	0.5
313	dpp(hh+/+)	hh+/+	dpp	21.486905868867513	0.5
314	dpp(hh+/+)	hh+/+	dpp	20.50214107071799	0.5
315	dpp(hh+/+)	hh+/+	dpp	22.302026311033295	0.5
316	dpp(hh+/+)	hh+/+	dpp	17.775418373320782	0.5
317	col(hh+/-)	hh+/-	col	12.686087693808545	0.5
318	col(hh+/-)	hh+/-	col	14.150821889375482	0.5
319	col(hh+/-)	hh+/-	col	12.826768379258473	0.5
320	col(hh+/-)	hh+/-	col	12.139915620885278	0.5
321	col(hh+/-)	hh+/-	col	11.837865913889837	0.5
322	col(hh+/-)	hh+/-	col	11.184114493269574	0.5
323	col(hh+/-)	hh+/-	col	12.744015034876163	0.5
324	col(hh+/-)	hh+/-	col	11.746837235069291	0.5
325	col(hh+/-)	hh+/-	col	10.944129794560858	0.5
326	col(hh+/-)	hh+/-	col	12.806080043162895	0.5
327	col(hh+/-)	hh+/-	col	11.755112569507528	0.5
328	col(hh+/-)	hh+/-	col	14.7631966378046	0.5
329	col(hh+/-)	hh+/-	col	13.492932801536101	0.5
330	col(hh+/-)	hh+/-	col	14.225299899319555	0.5
331	col(hh+/-)	hh+/-	col	12.454378329538066	0.5
332	col(hh+/-)	hh+/-	col	14.241850568196028	0.5
333	col(hh+/-)	hh+/-	col	12.967449064708406	0.5
334	col(hh+/-)	hh+/-	col	13.778431839655076	0.5
335	col(hh+/-)	hh+/-	col	13.737055167463918	0.5
336	col(hh+/-)	hh+/-	col	11.684772226782554	0.5
337	col(hh+/-)	hh+/-	col	12.897108721983447	0.5
338	col(hh+/-)	hh+/-	col	14.121858218841668	0.5
339	dpp(hh+/-)	hh+/-	dpp	18.20987343132792	0.5
340	dpp(hh+/-)	hh+/-	dpp	17.83334571438839	0.5
341	dpp(hh+/-)	hh+/-	dpp	19.65391929079928	0.5
342	dpp(hh+/-)	hh+/-	dpp	16.68721189469336	0.5
343	dpp(hh+/-)	hh+/-	dpp	15.392122055110177	0.5
344	dpp(hh+/-)	hh+/-	dpp	17.990577068714796	0.5
345	dpp(hh+/-)	hh+/-	dpp	16.19896716283772	0.5
346	dpp(hh+/-)	hh+/-	dpp	18.458133464474855	0.5
347	dpp(hh+/-)	hh+/-	dpp	20.6924737627973	0.5
348	dpp(hh+/-)	hh+/-	dpp	16.194829495618603	0.5
349	dpp(hh+/-)	hh+/-	dpp	17.287173641465134	0.5
350	dpp(hh+/-)	hh+/-	dpp	17.622324686213503	0.5
351	dpp(hh+/-)	hh+/-	dpp	23.481261468481247	0.5
352	dpp(hh+/-)	hh+/-	dpp	18.64846615655418	0.5
353	dpp(hh+/-)	hh+/-	dpp	20.936596128725128	0.5
354	dpp(hh+/-)	hh+/-	dpp	18.594676482705673	0.5
355	dpp(hh+/-)	hh+/-	dpp	19.4759996003773	0.5
356	dpp(hh+/-)	hh+/-	dpp	21.056588478079476	0.5
357	dpp(hh+/-)	hh+/-	dpp	18.048504409782403	0.5
358	dpp(hh+/-)	hh+/-	dpp	20.427663060773902	0.5
359	dpp(hh+/-)	hh+/-	dpp	14.262538904291608	0.5
360	dpp(hh+/-)	hh+/-	dpp	20.886944122095734	0.5
361	col(hh+/+)	hh+/+	col	11.502714869141474	0.6
362	col(hh+/+)	hh+/+	col	14.142546554937246	0.6
363	col(hh+/+)	hh+/+	col	14.150821889375477	0.6
364	col(hh+/+)	hh+/+	col	11.750974902288409	0.6
365	col(hh+/+)	hh+/+	col	15.805888777021735	0.6
366	col(hh+/+)	hh+/+	col	14.941116328226567	0.6
367	col(hh+/+)	hh+/+	col	12.797804708724664	0.6
368	col(hh+/+)	hh+/+	col	10.894477787931477	0.6
369	col(hh+/+)	hh+/+	col	12.905384056421676	0.6
370	col(hh+/+)	hh+/+	col	12.81435537760113	0.6
371	col(hh+/+)	hh+/+	col	13.261223437265617	0.6
372	col(hh+/+)	hh+/+	col	13.37707811940086	0.6
373	col(hh+/+)	hh+/+	col	11.999234935435355	0.6
374	dpp(hh+/+)	hh+/+	dpp	17.89954838989425	0.6
375	dpp(hh+/+)	hh+/+	dpp	18.110569418069147	0.6
376	dpp(hh+/+)	hh+/+	dpp	20.402837057459212	0.6
377	dpp(hh+/+)	hh+/+	dpp	20.5311047412518	0.6
378	dpp(hh+/+)	hh+/+	dpp	17.51060767129737	0.6
379	dpp(hh+/+)	hh+/+	dpp	21.846882916930564	0.6
380	dpp(hh+/+)	hh+/+	dpp	18.648466156554182	0.6
381	dpp(hh+/+)	hh+/+	dpp	19.000167870179013	0.6
382	dpp(hh+/+)	hh+/+	dpp	17.142355288796082	0.6
383	dpp(hh+/+)	hh+/+	dpp	17.523020672954726	0.6
384	dpp(hh+/+)	hh+/+	dpp	18.991892535740774	0.6
385	dpp(hh+/+)	hh+/+	dpp	18.58640114826744	0.6
386	dpp(hh+/+)	hh+/+	dpp	20.709024431673765	0.6
387	dpp(hh+/+)	hh+/+	dpp	16.141039821770097	0.6
388	col(hh+/-)	hh+/-	col	11.221353498241609	0.6
389	col(hh+/-)	hh+/-	col	10.906890789588813	0.6
390	col(hh+/-)	hh+/-	col	12.015785604311816	0.6
391	col(hh+/-)	hh+/-	col	11.672359225125206	0.6
392	col(hh+/-)	hh+/-	col	10.927579125684403	0.6
393	col(hh+/-)	hh+/-	col	9.996604001383385	0.6
394	col(hh+/-)	hh+/-	col	10.977231132313786	0.6
395	col(hh+/-)	hh+/-	col	10.042118340793657	0.6
396	col(hh+/-)	hh+/-	col	9.698691961607052	0.6
397	col(hh+/-)	hh+/-	col	11.490301867484126	0.6
398	col(hh+/-)	hh+/-	col	10.691732094194807	0.6
399	col(hh+/-)	hh+/-	col	13.01710107133779	0.6
400	col(hh+/-)	hh+/-	col	11.419961524759154	0.6
401	col(hh+/-)	hh+/-	col	12.607472016645355	0.6
402	col(hh+/-)	hh+/-	col	11.246179501556306	0.6
403	col(hh+/-)	hh+/-	col	12.284733973554323	0.6
404	col(hh+/-)	hh+/-	col	11.556504542989982	0.6
405	col(hh+/-)	hh+/-	col	11.672359225125218	0.6
406	col(hh+/-)	hh+/-	col	12.226806632486705	0.6
407	col(hh+/-)	hh+/-	col	10.633804753127182	0.6
408	col(hh+/-)	hh+/-	col	11.308244509843036	0.6
409	col(hh+/-)	hh+/-	col	12.34679898184106	0.6
410	dpp(hh+/-)	hh+/-	dpp	16.070699479045135	0.6
411	dpp(hh+/-)	hh+/-	dpp	15.131449020305888	0.6
412	dpp(hh+/-)	hh+/-	dpp	17.225108633178404	0.6
413	dpp(hh+/-)	hh+/-	dpp	15.541078074998335	0.6
414	dpp(hh+/-)	hh+/-	dpp	13.716366831368346	0.6
415	dpp(hh+/-)	hh+/-	dpp	16.52170520592874	0.6
416	dpp(hh+/-)	hh+/-	dpp	14.597689949039964	0.6
417	dpp(hh+/-)	hh+/-	dpp	16.81134191126684	0.6
418	dpp(hh+/-)	hh+/-	dpp	18.036091408125067	0.6
419	dpp(hh+/-)	hh+/-	dpp	14.957666997103022	0.6
420	dpp(hh+/-)	hh+/-	dpp	12.011647937092699	0.6
421	dpp(hh+/-)	hh+/-	dpp	15.987946134662822	0.6
422	dpp(hh+/-)	hh+/-	dpp	19.53392694144492	0.6
423	dpp(hh+/-)	hh+/-	dpp	16.790653575171255	0.6
424	dpp(hh+/-)	hh+/-	dpp	17.688527361719345	0.6
425	dpp(hh+/-)	hh+/-	dpp	14.895601988816297	0.6
426	dpp(hh+/-)	hh+/-	dpp	17.46095566466799	0.6
427	dpp(hh+/-)	hh+/-	dpp	17.43199199413418	0.6
428	dpp(hh+/-)	hh+/-	dpp	15.334194714042553	0.6
429	dpp(hh+/-)	hh+/-	dpp	17.220970965959285	0.6
430	dpp(hh+/-)	hh+/-	dpp	15.913468124718737	0.6
431	dpp(hh+/-)	hh+/-	dpp	12.417139324566032	0.6
432	dpp(hh+/-)	hh+/-	dpp	19.02499387349371	0.6
433	col(hh+/+)	hh+/+	col	12.110951950351474	0.7
434	col(hh+/+)	hh+/+	col	9.822821978180519	0.7
435	col(hh+/+)	hh+/+	col	12.297146975211678	0.7
436	col(hh+/+)	hh+/+	col	12.098538948694125	0.7
437	col(hh+/+)	hh+/+	col	10.52208773821107	0.7
438	col(hh+/+)	hh+/+	col	13.45569379656405	0.7
439	col(hh+/+)	hh+/+	col	13.42259245881113	0.7
440	col(hh+/+)	hh+/+	col	11.04343380781964	0.7
441	col(hh+/+)	hh+/+	col	7.845017047443247	0.7
442	col(hh+/+)	hh+/+	col	11.63098255293406	0.7
443	col(hh+/+)	hh+/+	col	10.708282763071267	0.7
444	col(hh+/+)	hh+/+	col	11.08894814722991	0.7
445	col(hh+/+)	hh+/+	col	10.86965178461678	0.7
446	col(hh+/+)	hh+/+	col	10.468298064362564	0.7
447	dpp(hh+/+)	hh+/+	dpp	16.621009219187517	0.7
448	dpp(hh+/+)	hh+/+	dpp	15.210064697469086	0.7
449	dpp(hh+/+)	hh+/+	dpp	15.305231043508744	0.7
450	dpp(hh+/+)	hh+/+	dpp	14.986630667636836	0.7
451	dpp(hh+/+)	hh+/+	dpp	15.061108677580917	0.7
452	dpp(hh+/+)	hh+/+	dpp	18.962928865206973	0.7
453	dpp(hh+/+)	hh+/+	dpp	15.387984387891054	0.7
454	dpp(hh+/+)	hh+/+	dpp	16.86099391789622	0.7
455	dpp(hh+/+)	hh+/+	dpp	11.825452912232494	0.7
456	dpp(hh+/+)	hh+/+	dpp	9.545598274499776	0.7
457	dpp(hh+/+)	hh+/+	dpp	17.626462353432615	0.7
458	dpp(hh+/+)	hh+/+	dpp	14.676305626203167	0.7
459	col(hh+/-)	hh+/-	col	9.835234979837868	0.7
460	col(hh+/-)	hh+/-	col	9.607663282786513	0.7
461	col(hh+/-)	hh+/-	col	8.85047018168835	0.7
462	col(hh+/-)	hh+/-	col	9.81040897652317	0.7
463	col(hh+/-)	hh+/-	col	8.147066754438686	0.7
464	col(hh+/-)	hh+/-	col	9.164932890341138	0.7
465	col(hh+/-)	hh+/-	col	8.53600747303556	0.7
466	col(hh+/-)	hh+/-	col	9.355265582420454	0.7
467	col(hh+/-)	hh+/-	col	7.625720684830128	0.7
468	col(hh+/-)	hh+/-	col	8.507043802501746	0.7
469	col(hh+/-)	hh+/-	col	9.971777998068683	0.7
470	col(hh+/-)	hh+/-	col	9.011839203233862	0.7
471	col(hh+/-)	hh+/-	col	10.472435731581681	0.7
472	col(hh+/-)	hh+/-	col	9.558011276157124	0.7
473	col(hh+/-)	hh+/-	col	11.196527494926917	0.7
474	col(hh+/-)	hh+/-	col	9.516634603965967	0.7
475	col(hh+/-)	hh+/-	col	10.178661359024465	0.7
476	col(hh+/-)	hh+/-	col	9.438018926802775	0.7
477	col(hh+/-)	hh+/-	col	9.889024653686374	0.7
478	col(hh+/-)	hh+/-	col	10.642080087565425	0.7
479	col(hh+/-)	hh+/-	col	8.962187196604473	0.7
480	col(hh+/-)	hh+/-	col	9.884886986467256	0.7
481	col(hh+/-)	hh+/-	col	10.633804753127189	0.7
482	dpp(hh+/-)	hh+/-	dpp	13.244672768389151	0.7
483	dpp(hh+/-)	hh+/-	dpp	12.690225361027663	0.7
484	dpp(hh+/-)	hh+/-	dpp	10.890340120712352	0.7
485	dpp(hh+/-)	hh+/-	dpp	13.290187107799431	0.7
486	dpp(hh+/-)	hh+/-	dpp	7.174714957946524	0.7
487	dpp(hh+/-)	hh+/-	dpp	15.342470048480783	0.7
488	dpp(hh+/-)	hh+/-	dpp	10.01315467025984	0.7
489	dpp(hh+/-)	hh+/-	dpp	14.80043564277664	0.7
490	dpp(hh+/-)	hh+/-	dpp	13.236397433950932	0.7
491	dpp(hh+/-)	hh+/-	dpp	13.790844841312424	0.7
492	dpp(hh+/-)	hh+/-	dpp	9.330439579105757	0.7
493	dpp(hh+/-)	hh+/-	dpp	13.852909849599149	0.7
494	dpp(hh+/-)	hh+/-	dpp	16.993399268907925	0.7
495	dpp(hh+/-)	hh+/-	dpp	12.222668965267593	0.7
496	dpp(hh+/-)	hh+/-	dpp	13.894286521790312	0.7
497	dpp(hh+/-)	hh+/-	dpp	13.315013111114123	0.7
498	dpp(hh+/-)	hh+/-	dpp	16.04587347573044	0.7
499	dpp(hh+/-)	hh+/-	dpp	13.90669952344766	0.7
500	dpp(hh+/-)	hh+/-	dpp	13.687403160834537	0.7
501	dpp(hh+/-)	hh+/-	dpp	14.647341955669363	0.7
502	dpp(hh+/-)	hh+/-	dpp	10.981368799532898	0.7
503	dpp(hh+/-)	hh+/-	dpp	10.426921392171412	0.7
504	dpp(hh+/-)	hh+/-	dpp	13.050202409090723	0.7
505	col(hh+/+)	hh+/+	col	10.004879335821617	0.8
506	col(hh+/+)	hh+/+	col	6.520963537326243	0.8
507	col(hh+/+)	hh+/+	col	8.577384145226713	0.8
508	col(hh+/+)	hh+/+	col	6.715433896624677	0.8
509	col(hh+/+)	hh+/+	col	8.043625073960804	0.8
510	col(hh+/+)	hh+/+	col	10.137284686833313	0.8
511	col(hh+/+)	hh+/+	col	11.693047561220798	0.8
512	col(hh+/+)	hh+/+	col	8.825644178373652	0.8
513	col(hh+/+)	hh+/+	col	5.738944432913395	0.8
514	col(hh+/+)	hh+/+	col	10.174523691805359	0.8
515	col(hh+/+)	hh+/+	col	7.799502708032977	0.8
516	col(hh+/+)	hh+/+	col	9.16079522312202	0.8
517	col(hh+/+)	hh+/+	col	7.770539037499161	0.8
518	col(hh+/+)	hh+/+	col	6.156848822044072	0.8
519	dpp(hh+/+)	hh+/+	dpp	9.446294261241	0.8
520	dpp(hh+/+)	hh+/+	dpp	11.163426157173989	0.8
521	dpp(hh+/+)	hh+/+	dpp	11.33720818037685	0.8
522	dpp(hh+/+)	hh+/+	dpp	12.388175654032223	0.8
523	dpp(hh+/+)	hh+/+	dpp	11.341345847595957	0.8
524	dpp(hh+/+)	hh+/+	dpp	12.9136593908599	0.8
525	dpp(hh+/+)	hh+/+	dpp	11.059984476696101	0.8
526	dpp(hh+/+)	hh+/+	dpp	13.513621137631668	0.8
527	dpp(hh+/+)	hh+/+	dpp	6.074095477661751	0.8
528	dpp(hh+/+)	hh+/+	dpp	12.475066665633644	0.8
529	dpp(hh+/+)	hh+/+	dpp	8.544282807473792	0.8
530	dpp(hh+/+)	hh+/+	dpp	2.904642387819178	0.8
531	dpp(hh+/+)	hh+/+	dpp	13.521896472069905	0.8
532	dpp(hh+/+)	hh+/+	dpp	12.992275068023098	0.8
533	col(hh+/-)	hh+/-	col	8.076726411713727	0.8
534	col(hh+/-)	hh+/-	col	8.022936737865226	0.8
535	col(hh+/-)	hh+/-	col	7.352634648368484	0.8
536	col(hh+/-)	hh+/-	col	7.356772315587609	0.8
537	col(hh+/-)	hh+/-	col	7.149888954631827	0.8
538	col(hh+/-)	hh+/-	col	7.936045726263792	0.8
539	col(hh+/-)	hh+/-	col	7.302982641739103	0.8
540	col(hh+/-)	hh+/-	col	7.559518009324273	0.8
541	col(hh+/-)	hh+/-	col	6.040994139908835	0.8
542	col(hh+/-)	hh+/-	col	8.21326942994454	0.8
543	col(hh+/-)	hh+/-	col	7.203678628480321	0.8
544	col(hh+/-)	hh+/-	col	8.262921436573924	0.8
545	col(hh+/-)	hh+/-	col	7.873980717977062	0.8
546	col(hh+/-)	hh+/-	col	9.289062906914605	0.8
547	col(hh+/-)	hh+/-	col	7.427112658312564	0.8
548	col(hh+/-)	hh+/-	col	8.560833476350252	0.8
549	col(hh+/-)	hh+/-	col	7.485039999380188	0.8
550	col(hh+/-)	hh+/-	col	7.803640375252089	0.8
551	col(hh+/-)	hh+/-	col	8.11396541668576	0.8
552	col(hh+/-)	hh+/-	col	6.727846898282025	0.8
553	col(hh+/-)	hh+/-	col	8.399464454804745	0.8
554	col(hh+/-)	hh+/-	col	8.730477832334001	0.8
555	dpp(hh+/-)	hh+/-	dpp	10.071082011327466	0.8
556	dpp(hh+/-)	hh+/-	dpp	6.4547608618204	0.8
557	dpp(hh+/-)	hh+/-	dpp	7.042309606934809	0.8
558	dpp(hh+/-)	hh+/-	dpp	9.760756969893794	0.8
559	dpp(hh+/-)	hh+/-	dpp	4.894860320213793	0.8
560	dpp(hh+/-)	hh+/-	dpp	8.949774194947125	0.8
561	dpp(hh+/-)	hh+/-	dpp	7.158164289070057	0.8
562	dpp(hh+/-)	hh+/-	dpp	13.526034139289017	0.8
563	dpp(hh+/-)	hh+/-	dpp	8.90012218831773	0.8
564	dpp(hh+/-)	hh+/-	dpp	9.864198650371677	0.8
565	dpp(hh+/-)	hh+/-	dpp	6.657506555557064	0.8
566	dpp(hh+/-)	hh+/-	dpp	8.349812448175356	0.8
567	dpp(hh+/-)	hh+/-	dpp	12.578508346111539	0.8
568	dpp(hh+/-)	hh+/-	dpp	9.963502663630452	0.8
569	dpp(hh+/-)	hh+/-	dpp	7.973284731235832	0.8
570	dpp(hh+/-)	hh+/-	dpp	9.313888910229302	0.8
571	dpp(hh+/-)	hh+/-	dpp	12.830906046477597	0.8
572	dpp(hh+/-)	hh+/-	dpp	10.70828276307128	0.8
573	dpp(hh+/-)	hh+/-	dpp	9.338714913543999	0.8
574	dpp(hh+/-)	hh+/-	dpp	13.004688069680446	0.8
575	dpp(hh+/-)	hh+/-	dpp	8.908397522755974	0.8
576	dpp(hh+/-)	hh+/-	dpp	5.772045770666317	0.8
577	dpp(hh+/-)	hh+/-	dpp	7.936045726263792	0.8
578	col(hh+/+)	hh+/+	col	6.34304384690427	0.9
579	col(hh+/+)	hh+/+	col	4.667288623162437	0.9
580	col(hh+/+)	hh+/+	col	5.656191088531074	0.9
581	col(hh+/+)	hh+/+	col	3.10325041433673	0.9
582	col(hh+/+)	hh+/+	col	4.096290546924484	0.9
583	col(hh+/+)	hh+/+	col	6.79404957378788	0.9
584	col(hh+/+)	hh+/+	col	6.926454924799583	0.9
585	col(hh+/+)	hh+/+	col	4.750041967544747	0.9
586	col(hh+/+)	hh+/+	col	4.096290546924479	0.9
587	col(hh+/+)	hh+/+	col	5.9416901266500535	0.9
588	col(hh+/+)	hh+/+	col	1.5557628743874832	0.9
589	col(hh+/+)	hh+/+	col	7.526416671571345	0.9
590	col(hh+/+)	hh+/+	col	5.225873697743054	0.9
591	col(hh+/+)	hh+/+	col	2.9460190600103298	0.9
592	dpp(hh+/+)	hh+/+	dpp	5.4286193914797245	0.9
593	dpp(hh+/+)	hh+/+	dpp	1.7791969042197262	0.9
594	dpp(hh+/+)	hh+/+	dpp	6.3554568485616185	0.9
595	dpp(hh+/+)	hh+/+	dpp	6.789911906568756	0.9
596	dpp(hh+/+)	hh+/+	dpp	7.1457512874127085	0.9
597	dpp(hh+/+)	hh+/+	dpp	6.860252249293735	0.9
598	dpp(hh+/+)	hh+/+	dpp	4.319724576756728	0.9
599	dpp(hh+/+)	hh+/+	dpp	5.25897503549597	0.9
600	dpp(hh+/+)	hh+/+	dpp	3.2315180981293152	0.9
601	dpp(hh+/+)	hh+/+	dpp	3.8356175121201956	0.9
602	dpp(hh+/+)	hh+/+	dpp	2.1226232834063183	0.9
603	dpp(hh+/+)	hh+/+	dpp	1.7378202320285627	0.9
604	dpp(hh+/+)	hh+/+	dpp	7.302982641739108	0.9
605	dpp(hh+/+)	hh+/+	dpp	3.3804741180174736	0.9
606	col(hh+/-)	hh+/-	col	5.705843095160468	0.9
607	col(hh+/-)	hh+/-	col	4.791418639735911	0.9
608	col(hh+/-)	hh+/-	col	3.132214084870545	0.9
609	col(hh+/-)	hh+/-	col	3.5128794690291767	0.9
610	col(hh+/-)	hh+/-	col	5.101743681169581	0.9
611	col(hh+/-)	hh+/-	col	6.127885151510257	0.9
612	col(hh+/-)	hh+/-	col	4.514194936055156	0.9
613	col(hh+/-)	hh+/-	col	5.126569684484278	0.9
614	col(hh+/-)	hh+/-	col	2.8425773795324476	0.9
615	col(hh+/-)	hh+/-	col	4.948649994062305	0.9
616	col(hh+/-)	hh+/-	col	5.412068722603252	0.9
617	col(hh+/-)	hh+/-	col	3.7114874955467347	0.9
618	col(hh+/-)	hh+/-	col	6.028581138251487	0.9
619	col(hh+/-)	hh+/-	col	6.123747484291145	0.9
620	col(hh+/-)	hh+/-	col	5.784458772323659	0.9
621	col(hh+/-)	hh+/-	col	4.812106975831483	0.9
622	col(hh+/-)	hh+/-	col	5.70998076237958	0.9
623	col(hh+/-)	hh+/-	col	4.539020939369853	0.9
624	col(hh+/-)	hh+/-	col	4.567984609903662	0.9
625	col(hh+/-)	hh+/-	col	6.33476851246604	0.9
626	col(hh+/-)	hh+/-	col	4.199732227402366	0.9
627	col(hh+/-)	hh+/-	col	5.829973111733929	0.9
628	col(hh+/-)	hh+/-	col	6.198225494235224	0.9
629	dpp(hh+/-)	hh+/-	dpp	5.788596439542771	0.9
630	dpp(hh+/-)	hh+/-	dpp	4.588672945999246	0.9
631	dpp(hh+/-)	hh+/-	dpp	3.6494224872599923	0.9
632	dpp(hh+/-)	hh+/-	dpp	4.216282896278828	0.9
633	dpp(hh+/-)	hh+/-	dpp	2.598455013604614	0.9
634	dpp(hh+/-)	hh+/-	dpp	7.348496981149367	0.9
635	dpp(hh+/-)	hh+/-	dpp	2.2550286344180277	0.9
636	dpp(hh+/-)	hh+/-	dpp	7.166439623508281	0.9
637	dpp(hh+/-)	hh+/-	dpp	3.024634737173527	0.9
638	dpp(hh+/-)	hh+/-	dpp	4.3859272522625705	0.9
639	dpp(hh+/-)	hh+/-	dpp	2.3543326476768036	0.9
640	dpp(hh+/-)	hh+/-	dpp	4.03008787141863	0.9
641	dpp(hh+/-)	hh+/-	dpp	7.820191044128555	0.9
642	dpp(hh+/-)	hh+/-	dpp	4.27834790456557	0.9
643	dpp(hh+/-)	hh+/-	dpp	3.4135754557704066	0.9
644	dpp(hh+/-)	hh+/-	dpp	2.4453613264973435	0.9
645	dpp(hh+/-)	hh+/-	dpp	6.194087827016111	0.9
646	dpp(hh+/-)	hh+/-	dpp	7.3112579761773215	0.9
647	dpp(hh+/-)	hh+/-	dpp	4.034225538637748	0.9
648	dpp(hh+/-)	hh+/-	dpp	4.390064919481694	0.9
649	dpp(hh+/-)	hh+/-	dpp	2.586042011947271	0.9
650	dpp(hh+/-)	hh+/-	dpp	3.5335678051247554	0.9
651	dpp(hh+/-)	hh+/-	dpp	4.270072570127334	0.9
