# Supplementary material for: Dynamic readout of the Hh gradient in the Drosophila wing disc reveals pattern-specific tradeoffs between robustness and precision
Source: eLife. 2024 Nov 7;13:e85755. doi: 10.7554/eLife.85755 (PMC11651649; doi:10.7554/eLife.85755)
Supplement: Figure 3—source data 2. [file elife-85755-fig3-data2.csv]

	background	area	area_pixeles
0	Wildtype	46154.23092185498	267811.5
1	Wildtype	47236.43050280571	274091.0
2	Wildtype	46716.0544163847	271071.5
3	Wildtype	50384.537795619966	292358.0
4	Wildtype	52261.90719367504	303251.5
5	Wildtype	44879.18456471444	260413.0
6	Wildtype	65293.62718933583	378868.5
7	Wildtype	42415.088759565355	246115.0
8	Wildtype	37364.01980215073	216806.0
9	Wildtype	53141.17819646359	308353.5
10	Wildtype	62091.2332705164	360286.5
11	Wildtype	53603.217702240945	311034.5
12	hh+/-	52835.70821362496	267811.5
13	hh+/-	35969.37052930355	274091.0
14	hh+/-	60011.7969867754	271071.5
15	hh+/-	59376.29878552437	292358.0
16	hh+/-	52339.804193530086	303251.5
17	hh+/-	48892.77578069687	260413.0
18	hh+/-	46634.71064662457	378868.5
19	hh+/-	37628.30088462353	246115.0
20	hh+/-	50900.95009665013	216806.0
21	hh+/-	58174.15161187649	308353.5
22	hh+/-	39472.667460837365	360286.5
23	hh+/-	53871.54873935223	311034.5
