# Supplementary material for: Dynamic readout of the Hh gradient in the Drosophila wing disc reveals pattern-specific tradeoffs between robustness and precision
Source: eLife. 2024 Nov 7;13:e85755. doi: 10.7554/eLife.85755 (PMC11651649; doi:10.7554/eLife.85755)
Supplement: Figure 4—source data 1. [file elife-85755-fig4-data1.csv]

	case	background	target	muestras	SD	T	width
0	col(hh+/+)	hh+/+	col	5.0	0.7571935533020928	0.2	19.9394
1	col(hh+/+)	hh+/+	col	5.0	0.9599480688717248	0.2	19.9394
2	col(hh+/+)	hh+/+	col	6.0	0.8118141629869406	0.2	19.9394
3	col(hh+/+)	hh+/+	col	5.0	1.3310046469830823	0.2	19.9394
4	col(hh+/+)	hh+/+	col	6.0	1.6483146066543484	0.2	19.9394
5	col(hh+/+)	hh+/+	col	5.0	2.087825058880384	0.2	19.9394
6	col(hh+/+)	hh+/+	col	6.0	2.105948869264012	0.2	19.9394
7	col(hh+/+)	hh+/+	col	6.0	1.137581771236332	0.2	19.9394
8	col(hh+/+)	hh+/+	col	5.0	1.3173942564316	0.2	19.9394
9	col(hh+/+)	hh+/+	col	6.0	0.7585350208904622	0.2	19.9394
10	col(hh+/+)	hh+/+	col	5.0	1.6318644777877696	0.2	19.9394
11	col(hh+/+)	hh+/+	col	6.0	1.5504361683568308	0.2	19.9394
12	col(hh+/+)	hh+/+	col	6.0	0.7337583105122275	0.2	19.9394
13	col(hh+/+)	hh+/+	col	5.0	0.5990073266703447	0.2	19.9394
14	dpp(hh+/+)	hh+/+	dpp	4.0	2.3664400064518323	0.2	33.8709
15	dpp(hh+/+)	hh+/+	dpp	5.0	0.8907020436029728	0.2	33.8709
16	dpp(hh+/+)	hh+/+	dpp	6.0	1.3004379719346264	0.2	33.8709
17	dpp(hh+/+)	hh+/+	dpp	5.0	2.938028569753918	0.2	33.8709
18	dpp(hh+/+)	hh+/+	dpp	5.0	2.3073564629406387	0.2	33.8709
19	dpp(hh+/+)	hh+/+	dpp	5.0	4.384201115014645	0.2	33.8709
20	dpp(hh+/+)	hh+/+	dpp	7.0	2.549460090864411	0.2	33.8709
21	dpp(hh+/+)	hh+/+	dpp	6.0	2.025565136145228	0.2	33.8709
22	dpp(hh+/+)	hh+/+	dpp	5.0	2.436931298809721	0.2	33.8709
23	dpp(hh+/+)	hh+/+	dpp	5.0	1.9020826953655896	0.2	33.8709
24	dpp(hh+/+)	hh+/+	dpp	6.0	11.778703328080992	0.2	33.8709
25	dpp(hh+/+)	hh+/+	dpp	6.0	5.077352108705512	0.2	33.8709
26	dpp(hh+/+)	hh+/+	dpp	6.0	4.250710706000132	0.2	33.8709
27	dpp(hh+/+)	hh+/+	dpp	5.0	1.3514647280682963	0.2	33.8709
0	col2x_sim	Wildtype	col	10	1.0928408390384472	0.2	20.480449608992178
1	dpp2x_over_sim	Wildtype	dpp	10	2.5627490532592794	0.2	37.573951479029574
2	col2x_sim	Wildtype	col	10	1.3126956449234448	0.2	21.796615932318645
3	dpp2x_over_sim	Wildtype	dpp	10	1.424192739836528	0.2	34.77011540230804
4	col2x_sim	Wildtype	col	10	1.3158864625850792	0.2	22.42382847656953
5	col2x_sim	Wildtype	col	10	1.0708552869921941	0.2	20.32070641412828
6	dpp2x_over_sim	Wildtype	dpp	10	1.8855016902826989	0.2	36.56649132982659
7	col2x_sim	Wildtype	col	10	0.8416857758085461	0.2	19.992399847996957
8	dpp2x_over_sim	Wildtype	dpp	10	2.1900640800196762	0.2	35.39536790735814
9	col2x_sim	Wildtype	col	10	0.9892732409068498	0.2	22.98047960959219
10	col2x_sim	Wildtype	col	10	1.2388348690698967	0.2	21.724094481889637
11	dpp2x_over_sim	Wildtype	dpp	10	1.3458776408888058	0.2	37.74545490909818
12	col2x_sim	Wildtype	col	10	1.1621121223974902	0.2	21.986739734794693
13	dpp2x_over_sim	Wildtype	dpp	10	2.4597896630011316	0.2	32.32692653853077
14	col2x_sim	Wildtype	col	10	0.4192264061636441	0.2	18.781095621912435
15	dpp2x_over_sim	Wildtype	dpp	10	3.04210327014296	0.2	34.540790815816315
16	col2x_sim	Wildtype	col	10	1.1880867953565988	0.2	21.815236304726092
17	dpp2x_over_sim	Wildtype	dpp	10	1.5210022406174353	0.2	33.82733654673093
18	col2x_sim	Wildtype	col	10	1.3451151021238978	0.2	19.987499749995
19	dpp2x_over_sim	Wildtype	dpp	10	1.9195470168381206	0.2	34.85145702914058
20	col2x_sim	Wildtype	col	10	1.0016869458409392	0.2	20.994959899197983
21	dpp2x_over_sim	Wildtype	dpp	10	2.488086586852298	0.2	34.49570991419828
22	col2x_sim	Wildtype	col	10	0.7880393853168192	0.2	19.815016300326004
23	dpp2x_over_sim	Wildtype	dpp	10	1.3325054308117086	0.2	35.63253265065301
24	dpp2x_over_sim	Wildtype	dpp	10	0.8590060699308076	0.2	30.939218784375687
25	col2x_sim	Wildtype	col	10	0.8838312946608271	0.2	19.48082961659233
26	dpp2x_over_sim	Wildtype	dpp	10	1.6030512136434796	0.2	33.940038800776016
27	col2x_sim	Wildtype	col	10	1.3294152815026192	0.2	19.82677653553071
28	dpp2x_over_sim	Wildtype	dpp	10	1.913099914215484	0.2	31.99567991359827
29	col2x_sim	Wildtype	col	10	1.5039989152524935	0.2	20.660773215464307
30	dpp2x_over_sim	Wildtype	dpp	10	1.7516623850380295	0.2	30.940198803976077
31	col2x_sim	Wildtype	col	10	0.7619802640230676	0.2	22.696273925478508
32	dpp2x_over_sim	Wildtype	dpp	10	1.1643196309046149	0.2	34.88085761715234
33	col2x_sim	Wildtype	col	10	1.1805629690530968	0.2	20.58041160823216
34	dpp2x_over_sim	Wildtype	dpp	10	2.2123182738982337	0.2	36.480249604992096
35	col2x_sim	Wildtype	col	10	1.2919976477893342	0.2	20.870497409948197
36	dpp2x_over_sim	Wildtype	dpp	10	1.2548461544591827	0.2	34.98767975359507
37	col2x_sim	Wildtype	col	10	2.1291019647574005	0.2	24.740594811896237
38	dpp2x_over_sim	Wildtype	dpp	10	1.398771099460138	0.2	32.94531890637813
39	col2x_sim	Wildtype	col	10	0.28526645128612377	0.2	18.708574171483427
40	dpp2x_over_sim	Wildtype	dpp	10	1.50200620063256	0.2	33.92043840876817
41	col2x_sim	Wildtype	col	10	1.0557185624992635	0.2	20.49612992259845
42	dpp2x_over_sim	Wildtype	dpp	10	1.8988272545388338	0.2	37.632752655053096
43	col2x_sim	Wildtype	col	10	0.8986737467474374	0.2	21.98085961719234
44	dpp2x_over_sim	Wildtype	dpp	10	1.8752724707420307	0.2	36.90753815076301
45	col2x_sim	Wildtype	col	10	1.2887181914517858	0.2	19.920858417168343
46	dpp2x_over_sim	Wildtype	dpp	10	1.8051912650023112	0.2	32.32006640132802
47	col2x_sim	Wildtype	col	10	0.8448819625673734	0.2	19.99729994599892
48	dpp2x_over_sim	Wildtype	dpp	10	1.762607579360886	0.2	34.24090481809636
49	col2x_sim	Wildtype	col	10	1.6669170207429995	0.2	18.920258405168102
50	dpp2x_over_sim	Wildtype	dpp	10	1.536354910269192	0.2	38.56573131462629
51	col2x_sim	Wildtype	col	10	1.0028648790900656	0.2	21.66235324706494
52	dpp2x_over_sim	Wildtype	dpp	10	1.196440138804964	0.2	32.66013320266405
53	col2x_sim	Wildtype	col	10	1.2700627561718993	0.2	20.536310726214523
54	dpp2x_over_sim	Wildtype	dpp	10	1.9966453446044565	0.2	33.81655633112662
55	col2x_sim	Wildtype	col	10	1.8966052835951992	0.2	21.7407548150963
56	dpp2x_over_sim	Wildtype	dpp	10	1.2242853584038331	0.2	34.99355987119742
57	col2x_sim	Wildtype	col	10	0.9364312104056073	0.2	21.329146582931656
58	dpp2x_over_sim	Wildtype	dpp	10	1.4587338761712834	0.2	32.79243584871697
59	col2x_sim	Wildtype	col	10	1.7643593543085434	0.2	19.87087741754835
60	dpp2x_over_sim	Wildtype	dpp	10	1.751833271190165	0.2	33.79205584111682
61	col2x_sim	Wildtype	col	10	0.7904753532257799	0.2	19.82677653553071
62	dpp2x_over_sim	Wildtype	dpp	10	2.225361000647409	0.2	34.664273285465704
63	col2x_sim	Wildtype	col	10	1.8235763372867455	0.2	21.69665393307866
64	dpp2x_over_sim	Wildtype	dpp	10	2.1939787221885076	0.2	37.98065961319226
65	col2x_sim	Wildtype	col	10	0.4842210201365338	0.2	19.48082961659233
66	dpp2x_over_sim	Wildtype	dpp	10	2.157263176251556	0.2	32.45236904738095
67	col2x_sim	Wildtype	col	10	1.0732388301392768	0.2	20.708794175883515
68	dpp2x_over_sim	Wildtype	dpp	10	0.9817820704574906	0.2	31.660513210264202
69	col2x_sim	Wildtype	col	10	0.7689471666202369	0.2	22.419908398167962
70	dpp2x_over_sim	Wildtype	dpp	10	1.2012439050399304	0.2	32.89631792635853
71	col2x_sim	Wildtype	col	10	1.5246712816036205	0.2	20.77347546950939
72	dpp2x_over_sim	Wildtype	dpp	10	1.7068522729650426	0.2	31.98097961959239
73	col2x_sim	Wildtype	col	10	1.4393632480557812	0.2	21.620212404248083
74	dpp2x_over_sim	Wildtype	dpp	10	1.1836165210347374	0.2	31.926098521970438
75	col2x_sim	Wildtype	col	10	0.6533308512486692	0.2	19.32010640212804
76	dpp2x_over_sim	Wildtype	dpp	10	3.0495814380366877	0.2	34.89653793075861
77	col2x_sim	Wildtype	col	10	1.0507319164871678	0.2	20.440268805376107
78	dpp2x_over_sim	Wildtype	dpp	10	2.393250421591555	0.2	35.44044880897618
79	col2x_sim	Wildtype	col	10	1.1795010256266367	0.2	19.77385547710954
80	dpp2x_over_sim	Wildtype	dpp	10	1.6482149699092155	0.2	38.36090721814436
81	dpp2x_over_sim	Wildtype	dpp	10	2.520423563326713	0.2	33.48040960819216
82	col2x_sim	Wildtype	col	10	0.608672146288191	0.2	19.32010640212804
83	dpp2x_over_sim	Wildtype	dpp	10	1.2052231837348133	0.2	32.74539490789815
84	col2x_sim	Wildtype	col	10	0.8371545409807485	0.2	22.65413308266165
85	dpp2x_over_sim	Wildtype	dpp	10	1.5526577554322525	0.2	32.89631792635853
86	col2x_sim	Wildtype	col	10	1.3579199855418234	0.2	18.99767995359907
87	dpp2x_over_sim	Wildtype	dpp	10	1.6488695776937181	0.2	33.9909998199964
88	col2x_sim	Wildtype	col	10	0.9755767491566406	0.2	22.996159923198462
89	dpp2x_over_sim	Wildtype	dpp	10	2.0633078979009327	0.2	35.59235184703694
90	col2x_sim	Wildtype	col	10	1.1855833200269417	0.2	22.32092641852837
91	dpp2x_over_sim	Wildtype	dpp	10	1.1413634976764715	0.2	36.792875857517146
92	col2x_sim	Wildtype	col	10	0.994774083660844	0.2	20.708794175883515
93	dpp2x_over_sim	Wildtype	dpp	10	2.5666912798725683	0.2	34.68485369707394
94	col2x_sim	Wildtype	col	10	0.8641671244603365	0.2	19.89635792715854
95	dpp2x_over_sim	Wildtype	dpp	10	1.4029493206415342	0.2	34.930838616772334
96	col2x_sim	Wildtype	col	10	0.9615470737021498	0.2	18.998659973199462
97	dpp2x_over_sim	Wildtype	dpp	10	2.568081517544413	0.2	37.82679653593072
98	col2x_sim	Wildtype	col	10	1.4575460273387923	0.2	22.32092641852837
99	dpp2x_over_sim	Wildtype	dpp	10	1.5994422610943393	0.2	34.24090481809636
100	col2x_sim	Wildtype	col	10	1.1522926766535468	0.2	22.32092641852837
101	dpp2x_over_sim	Wildtype	dpp	10	1.7182971821623967	0.2	37.65431308626172
102	col2x_sim	Wildtype	col	10	0.6874957570804198	0.2	18.998659973199462
103	dpp2x_over_sim	Wildtype	dpp	10	1.6959581211290078	0.2	35.83245664913298
104	col2x_sim	Wildtype	col	10	1.0624456852008215	0.2	21.392847856957136
105	dpp2x_over_sim	Wildtype	dpp	10	1.8878503883417144	0.2	33.64015280305606
106	col2x_sim	Wildtype	col	10	1.9205005828034032	0.2	20.994959899197983
107	dpp2x_over_sim	Wildtype	dpp	10	2.8580363223306735	0.2	34.774035480709614
108	col2x_sim	Wildtype	col	10	0.8123939791081032	0.2	20.160963219264385
109	dpp2x_over_sim	Wildtype	dpp	10	2.2149575946612234	0.2	34.91417828356567
110	col2x_sim	Wildtype	col	10	0.9641961026622675	0.2	19.62097241944839
111	dpp2x_over_sim	Wildtype	dpp	10	1.1104198348801118	0.2	32.66307326146523
112	col2x_sim	Wildtype	col	10	0.7274753816188874	0.2	21.826996539930796
113	dpp2x_over_sim	Wildtype	dpp	10	1.8299364231822506	0.2	36.05394107882157
114	col2x_sim	Wildtype	col	10	0.5097452662355206	0.2	21.392847856957136
115	dpp2x_over_sim	Wildtype	dpp	10	1.39177545225714	0.2	34.45160903218064
116	col2x_sim	Wildtype	col	10	0.6519509661136119	0.2	19.960059201184023
117	dpp2x_over_sim	Wildtype	dpp	10	1.2369555827791585	0.2	35.37086741734834
118	col2x_sim	Wildtype	col	10	1.178632089714363	0.2	23.745874917498348
119	dpp2x_over_sim	Wildtype	dpp	10	1.230933210768438	0.2	32.594471889437784
120	col2x_sim	Wildtype	col	10	0.8027157426666052	0.2	20.796015920318403
121	dpp2x_over_sim	Wildtype	dpp	10	1.951197221160631	0.2	34.48002960059201
122	col2x_sim	Wildtype	col	10	1.0028448630703035	0.2	21.19292385847717
123	dpp2x_over_sim	Wildtype	dpp	10	1.021435276847075	0.2	34.19386387727754
124	col2x_sim	Wildtype	col	10	1.7688280592337469	0.2	20.992019840396807
125	dpp2x_over_sim	Wildtype	dpp	10	1.0321870566048716	0.2	32.70913418268365
126	col2x_sim	Wildtype	col	10	1.1861998911922251	0.2	19.747394947898957
127	dpp2x_over_sim	Wildtype	dpp	10	1.6727979821748549	0.2	33.98021960439208
128	col2x_sim	Wildtype	col	10	1.1091590808890197	0.2	20.451049020980417
129	dpp2x_over_sim	Wildtype	dpp	10	1.618531064221004	0.2	33.69405388107762
130	col2x_sim	Wildtype	col	10	0.9262593233723388	0.2	19.74053481069621
131	dpp2x_over_sim	Wildtype	dpp	10	1.7561724717408482	0.2	33.232464649292986
132	col2x_sim	Wildtype	col	10	1.3121239526881678	0.2	21.990659813196263
133	dpp2x_over_sim	Wildtype	dpp	10	1.51357196811772	0.2	35.99219984399688
134	col2x_sim	Wildtype	col	10	0.8839383692458914	0.2	19.766995339906796
135	dpp2x_over_sim	Wildtype	dpp	10	2.0333373384609583	0.2	34.462389247784955
136	col2x_sim	Wildtype	col	10	1.0044980468898097	0.2	20.980259605192103
137	dpp2x_over_sim	Wildtype	dpp	10	1.608126534169362	0.2	32.85221704434088
138	col2x_sim	Wildtype	col	10	0.7559196117483732	0.2	21.566311326226522
139	dpp2x_over_sim	Wildtype	dpp	10	1.609208346326931	0.2	38.36090721814436
140	col2x_sim	Wildtype	col	10	0.7090326941752162	0.2	18.864397287945756
141	dpp2x_over_sim	Wildtype	dpp	10	2.0942498462128105	0.2	38.79603592071841
142	col2x_sim	Wildtype	col	10	0.43015207140518275	0.2	21.98085961719234
143	dpp2x_over_sim	Wildtype	dpp	10	1.3820082298531788	0.2	31.83005660113202
144	col2x_sim	Wildtype	col	10	1.415797301756927	0.2	21.992619852397045
145	dpp2x_over_sim	Wildtype	dpp	10	1.6248740224495772	0.2	31.7095141902838
146	col2x_sim	Wildtype	col	10	1.1854003858346418	0.2	21.986739734794693
147	dpp2x_over_sim	Wildtype	dpp	10	1.3770354411073635	0.2	32.62093241864837
148	col2x_sim	Wildtype	col	10	1.2167840479594347	0.2	20.494169883397667
149	dpp2x_over_sim	Wildtype	dpp	10	1.5830471743242	0.2	33.99687993759875
150	col2x_sim	Wildtype	col	10	1.0461202044533595	0.2	21.32718654373087
151	dpp2x_over_sim	Wildtype	dpp	10	1.0695635796045257	0.2	31.870237404748092
152	col2x_sim	Wildtype	col	10	0.6700577481320857	0.2	20.980259605192103
153	dpp2x_over_sim	Wildtype	dpp	10	1.423857644484421	0.2	32.6542530850617
154	col2x_sim	Wildtype	col	10	1.34459270969875	0.2	20.74015480309606
155	dpp2x_over_sim	Wildtype	dpp	10	2.087388569441425	0.2	34.664273285465704
156	col2x_sim	Wildtype	col	10	1.2057307439074272	0.2	19.987499749995
157	dpp2x_over_sim	Wildtype	dpp	10	1.2186705135526832	0.2	33.280485609712194
158	col2x_sim	Wildtype	col	10	1.6370251746509445	0.2	21.74565491309826
159	dpp2x_over_sim	Wildtype	dpp	10	1.7866749134112134	0.2	32.568991379827594
160	col2x_sim	Wildtype	col	10	1.087574798779647	0.2	22.496349926998537
161	col2x_sim	Wildtype	col	10	1.1641984272798944	0.2	19.864017280345607
162	dpp2x_over_sim	Wildtype	dpp	10	2.6068208941254007	0.2	32.994319886397726
163	col2x_sim	Wildtype	col	10	1.5395144372418386	0.2	20.980259605192103
164	dpp2x_over_sim	Wildtype	dpp	10	1.2074377969958452	0.2	32.13778275565511
165	col2x_sim	Wildtype	col	10	0.49172154089711745	0.2	18.942798855977117
166	dpp2x_over_sim	Wildtype	dpp	10	1.7162682446707669	0.2	33.59213184263685
167	col2x_sim	Wildtype	col	10	1.1666250468422104	0.2	22.98047960959219
168	dpp2x_over_sim	Wildtype	dpp	10	1.3050130289307476	0.2	35.16016320326406
169	col2x_sim	Wildtype	col	10	1.4224120212951767	0.2	20.747014940298804
170	dpp2x_over_sim	Wildtype	dpp	10	1.7721481443777827	0.2	35.99513990279805
171	col2x_sim	Wildtype	col	10	0.6087502879607476	0.2	18.91535830716614
172	dpp2x_over_sim	Wildtype	dpp	10	2.364850904782596	0.2	32.85221704434088
173	col2x_sim	Wildtype	col	10	1.4608350598768054	0.2	19.663113262265245
174	dpp2x_over_sim	Wildtype	dpp	10	2.1491753977672543	0.2	33.99491989839797
175	col2x_sim	Wildtype	col	10	0.5677013906358193	0.2	19.24072481449629
176	dpp2x_over_sim	Wildtype	dpp	10	1.7630357586617855	0.2	33.91357827156543
177	col2x_sim	Wildtype	col	10	0.7859422612752422	0.2	21.98085961719234
178	dpp2x_over_sim	Wildtype	dpp	10	1.6919423074637638	0.2	34.540790815816315
179	col2x_sim	Wildtype	col	10	0.6781735917955348	0.2	19.62097241944839
180	dpp2x_over_sim	Wildtype	dpp	10	1.4263021433491683	0.2	31.99567991359827
181	col2x_sim	Wildtype	col	10	1.1319983901603592	0.2	21.160583211664232
182	dpp2x_over_sim	Wildtype	dpp	10	1.5172461523070846	0.2	35.480629612592246
183	col2x_sim	Wildtype	col	10	0.7618891973336875	0.2	18.99767995359907
184	dpp2x_ss_sim	Wildtype	dpp	10	5.936017623328829	0.2	38.81465629312586
185	dpp2x_over_sim	Wildtype	dpp	10	2.0413909524218803	0.2	35.980439608792175
186	col2x_sim	Wildtype	col	10	1.1612316757929102	0.2	18.90555811116222
187	dpp2x_over_sim	Wildtype	dpp	10	1.1095810306913498	0.2	33.620552411048216
188	col2x_sim	Wildtype	col	10	2.3683204355086396	0.2	20.240344806896136
189	dpp2x_over_sim	Wildtype	dpp	10	1.4696220349318079	0.2	35.65507310146202
190	col2x_sim	Wildtype	col	10	1.3240491657874693	0.2	23.745874917498348
191	dpp2x_over_sim	Wildtype	dpp	10	1.6914592526383019	0.2	35.82755655113102
192	col2x_sim	Wildtype	col	10	1.6417522935697686	0.2	20.724474489489786
193	dpp2x_over_sim	Wildtype	dpp	10	0.9272537160207204	0.2	35.49336986739735
194	col2x_sim	Wildtype	col	10	2.043604926259784	0.2	21.896577931558628
195	dpp2x_over_sim	Wildtype	dpp	10	1.980881004825039	0.2	33.38730774615492
196	col2x_sim	Wildtype	col	10	1.7069174459490606	0.2	19.931638632772653
197	dpp2x_over_sim	Wildtype	dpp	10	1.9566083934249288	0.2	37.790535810716214
198	col2x_sim	Wildtype	col	10	0.982464130962882	0.2	20.653913078261564
199	dpp2x_over_sim	Wildtype	dpp	10	1.908721145349194	0.2	33.32066641332826
200	col2x_sim	Wildtype	col	10	1.1803953836275085	0.2	21.851497029940596
201	dpp2x_over_sim	Wildtype	dpp	10	1.6867718861285752	0.2	33.99589991799836
202	col2x_sim	Wildtype	col	10	1.5599192616205406	0.2	19.996319926398527
203	dpp2x_over_sim	Wildtype	dpp	10	2.482310865812063	0.2	35.745234904698094
204	col2x_sim	Wildtype	col	10	1.5276790879626225	0.2	22.620812416248324
205	dpp2x_over_sim	Wildtype	dpp	10	1.5859545613556298	0.2	33.99589991799836
206	col2x_sim	Wildtype	col	10	1.525086529423997	0.2	22.16020320406408
207	dpp2x_over_sim	Wildtype	dpp	10	1.1883134950078038	0.2	34.5427508550171
208	col2x_sim	Wildtype	col	10	1.077619895843191	0.2	18.998659973199462
209	dpp2x_over_sim	Wildtype	dpp	10	1.2390194484339931	0.2	35.59235184703694
210	col2x_sim	Wildtype	col	10	1.1508212101332471	0.2	21.826996539930796
211	dpp2x_over_sim	Wildtype	dpp	10	2.212416127284128	0.2	33.79695593911878
212	col2x_sim	Wildtype	col	10	0.7269119313856941	0.2	19.89635792715854
213	dpp2x_over_sim	Wildtype	dpp	10	1.5581668179197463	0.2	32.81497629952599
214	col2x_sim	Wildtype	col	10	2.030544007050657	0.2	21.596691933838674
215	dpp2x_over_sim	Wildtype	dpp	10	2.2794371426589413	0.2	35.99513990279805
216	col2x_sim	Wildtype	col	10	1.3827894204449238	0.2	19.87087741754835
217	dpp2x_over_sim	Wildtype	dpp	10	1.136615177235324	0.2	31.99567991359827
218	col2x_sim	Wildtype	col	10	1.4432983293461736	0.2	22.37090741814836
219	dpp2x_over_sim	Wildtype	dpp	10	1.3303598730958983	0.2	33.65387307746155
220	col2x_sim	Wildtype	col	10	1.5175251466719348	0.2	19.906158123162463
221	dpp2x_over_sim	Wildtype	dpp	10	2.0106054630822316	0.2	34.74071481429628
222	col2x_sim	Wildtype	col	10	1.656937208971541	0.2	19.66017320346407
223	dpp2x_over_sim	Wildtype	dpp	10	0.6527641308420522	0.2	30.840236804736094
224	col2x_sim	Wildtype	col	10	0.8616340129346828	0.2	23.960499209984196
225	dpp2x_over_sim	Wildtype	dpp	10	1.2691485395162847	0.2	32.993339866797335
226	col2x_sim	Wildtype	col	10	0.8777411660928376	0.2	19.654293085861717
227	dpp2x_over_sim	Wildtype	dpp	10	2.2053454058339566	0.2	35.0210004200084
228	col2x_sim	Wildtype	col	10	0.789488388922429	0.2	19.992399847996957
229	dpp2x_over_sim	Wildtype	dpp	10	1.443437663876821	0.2	32.387687753755074
230	col2x_sim	Wildtype	col	10	1.0564113816018286	0.2	21.493789875797514
231	dpp2x_over_sim	Wildtype	dpp	10	1.4341552855282445	0.2	35.99709994199884
232	col2x_sim	Wildtype	col	10	0.7480200721192696	0.2	22.852097041940837
233	dpp2x_over_sim	Wildtype	dpp	10	2.071717081217844	0.2	36.42340846816936
234	col2x_sim	Wildtype	col	10	1.6164826670791466	0.2	19.992399847996957
235	dpp2x_over_sim	Wildtype	dpp	10	2.106321580156582	0.2	34.327146542930855
236	col2x_sim	Wildtype	col	10	0.6640656779932199	0.2	21.96027920558411
237	dpp2x_over_sim	Wildtype	dpp	10	1.157994664034897	0.2	32.493529870597406
238	col2x_sim	Wildtype	col	10	1.0179187845931608	0.2	19.59255185103702
239	dpp2x_over_sim	Wildtype	dpp	10	1.8761550338008979	0.2	34.99257985159703
240	col2x_sim	Wildtype	col	10	0.9738634261823116	0.2	21.37030740614812
241	dpp2x_over_sim	Wildtype	dpp	10	1.6993115670744483	0.2	33.79205584111682
242	col2x_sim	Wildtype	col	10	0.8301502096579657	0.2	20.980259605192103
243	dpp2x_over_sim	Wildtype	dpp	10	2.231903508042902	0.2	34.9964999299986
244	col2x_sim	Wildtype	col	10	0.9229376094994258	0.2	21.440868817376344
245	dpp2x_over_sim	Wildtype	dpp	10	1.1349558037596923	0.2	35.49042980859617
246	col2x_sim	Wildtype	col	10	1.5129100280553902	0.2	24.192763855277104
247	dpp2x_over_sim	Wildtype	dpp	10	1.951869587905813	0.2	34.664273285465704
248	col2x_sim	Wildtype	col	10	0.5995154460620972	0.2	19.960059201184023
249	dpp2x_over_sim	Wildtype	dpp	10	0.8370627834038877	0.2	37.99241984839696
250	col2x_sim	Wildtype	col	10	0.6313890267851224	0.2	22.440488809776195
251	dpp2x_over_sim	Wildtype	dpp	10	1.6530893928110926	0.2	34.6534930698614
252	col2x_sim	Wildtype	col	10	1.0989871981999444	0.2	19.796395927918557
253	dpp2x_over_sim	Wildtype	dpp	10	1.4807646714611415	0.2	32.998239964799296
254	col2x_sim	Wildtype	col	10	1.4088141171108268	0.2	21.792695853917078
255	dpp2x_over_sim	Wildtype	dpp	10	1.1399465867789753	0.2	33.540190803816074
256	col2x_sim	Wildtype	col	10	0.59117553970454	0.2	18.942798855977117
257	dpp2x_over_sim	Wildtype	dpp	10	2.8568684753027607	0.2	34.59273185463709
258	col2x_sim	Wildtype	col	10	0.9174390611722182	0.2	18.998659973199462
259	col2x_sim	Wildtype	col	10	0.8363997360478496	0.2	20.96065921318426
260	dpp2x_over_sim	Wildtype	dpp	10	1.2018210997251129	0.2	32.566051321026414
261	col2x_sim	Wildtype	col	10	0.6621449976708599	0.2	19.66017320346407
262	dpp2x_over_sim	Wildtype	dpp	10	1.5142291820657396	0.2	37.98065961319226
263	col2x_sim	Wildtype	col	10	0.9608732151580219	0.2	20.724474489489786
264	dpp2x_over_sim	Wildtype	dpp	10	1.5855376697973846	0.2	34.28794575891518
265	col2x_sim	Wildtype	col	10	2.03267245022972	0.2	20.85187703754075
266	dpp2x_over_sim	Wildtype	dpp	10	1.6102168226470368	0.2	33.74011480229604
267	col2x_sim	Wildtype	col	10	0.6883199250372275	0.2	20.99397987959759
268	dpp2x_over_sim	Wildtype	dpp	10	1.706652504304773	0.2	31.81535630712614
269	col2x_sim	Wildtype	col	10	1.0286165883633287	0.2	20.413808276165522
270	dpp2x_over_sim	Wildtype	dpp	10	1.9366805186031466	0.2	34.986699733994676
271	col2x_sim	Wildtype	col	10	0.9465447966090673	0.2	20.74015480309606
272	dpp2x_over_sim	Wildtype	dpp	10	1.2989633775989733	0.2	33.66073321466429
273	col2x_sim	Wildtype	col	10	1.2002096430337859	0.2	21.55161103222064
274	dpp2x_over_sim	Wildtype	dpp	10	1.7398545624048856	0.2	33.69405388107762
275	col2x_sim	Wildtype	col	10	1.4482015147106337	0.2	22.620812416248324
276	dpp2x_over_sim	Wildtype	dpp	10	2.996819601273413	0.2	33.724434488689774
277	col2x_sim	Wildtype	col	10	1.128496757161417	0.2	22.987339746794934
278	dpp2x_over_sim	Wildtype	dpp	10	1.7883447399260255	0.2	33.65387307746155
279	col2x_sim	Wildtype	col	10	0.5704317293280204	0.2	21.709394187883756
280	dpp2x_over_sim	Wildtype	dpp	10	2.128387654002957	0.2	35.88047760955219
281	col2x_sim	Wildtype	col	10	1.07162130159549	0.2	20.885197703954077
282	dpp2x_over_sim	Wildtype	dpp	10	1.7675169035091358	0.2	34.4937498749975
283	col2x_sim	Wildtype	col	10	1.1950648532999664	0.2	22.56593131862637
284	dpp2x_over_sim	Wildtype	dpp	10	1.7285068329410107	0.2	33.66367327346546
285	col2x_sim	Wildtype	col	10	1.001062251794777	0.2	20.56865137302746
286	dpp2x_over_sim	Wildtype	dpp	10	1.3173015181398207	0.2	35.08078161563231
287	col2x_sim	Wildtype	col	10	1.067002639712727	0.2	19.995339906798133
288	dpp2x_over_sim	Wildtype	dpp	10	0.9495718403525487	0.2	32.960999219984394
289	col2x_sim	Wildtype	col	10	1.5269135746354436	0.2	20.662733254665092
290	col2x_sim	Wildtype	col	10	0.8653687665293551	0.2	22.592391847836954
291	dpp2x_over_sim	Wildtype	dpp	10	0.9334985890723475	0.2	31.884937698753973
292	dpp2x_over_sim	Wildtype	dpp	10	1.1960971241186702	0.2	32.622892457849154
293	col2x_sim	Wildtype	col	10	0.959698528583962	0.2	20.490249804996097
294	dpp2x_over_sim	Wildtype	dpp	10	2.4035820225086297	0.2	37.392647852957055
295	col2x_sim	Wildtype	col	10	0.9304107891717498	0.2	21.96027920558411
296	dpp2x_over_sim	Wildtype	dpp	10	1.2943103279410637	0.2	35.63253265065301
297	col2x_sim	Wildtype	col	10	1.410871030272554	0.2	21.792695853917078
298	dpp2x_over_sim	Wildtype	dpp	10	2.829005311996587	0.2	34.66035320706414
299	col2x_sim	Wildtype	col	10	1.4444590940571462	0.2	18.996699933998677
300	dpp2x_over_sim	Wildtype	dpp	10	1.6140816307170838	0.2	32.63367267345347
301	col2x_sim	Wildtype	col	10	1.3336529460514712	0.2	23.740974819496387
302	dpp2x_over_sim	Wildtype	dpp	10	2.453189771564963	0.2	31.99077981559631
303	col2x_sim	Wildtype	col	10	1.4011646492435024	0.2	20.766615332306646
304	dpp2x_over_sim	Wildtype	dpp	10	1.3830059934512338	0.2	36.85167703354067
305	col2x_sim	Wildtype	col	10	1.4937766119303464	0.2	18.99767995359907
306	dpp2x_over_sim	Wildtype	dpp	10	1.3155601514382391	0.2	32.994319886397726
307	col2x_sim	Wildtype	col	10	0.8380790705394021	0.2	19.66017320346407
308	dpp2x_over_sim	Wildtype	dpp	10	0.9801850382372	0.2	34.82695653913078
309	col2x_sim	Wildtype	col	10	1.1146006560306538	0.2	21.320326406528128
310	dpp2x_over_sim	Wildtype	dpp	10	0.6635231805508676	0.2	35.49532990659813
311	col2x_sim	Wildtype	col	10	1.0233401270143432	0.2	20.992019840396807
312	dpp2x_over_sim	Wildtype	dpp	10	2.967794553262286	0.2	33.490209804196084
313	col2x_sim	Wildtype	col	10	2.11562334964425	0.2	20.566691333826675
314	col2x_sim	Wildtype	col	10	1.17649860742853	0.2	20.792095841916836
315	dpp2x_over_sim	Wildtype	dpp	10	2.1276421911226038	0.2	33.7087541750835
316	col2x_sim	Wildtype	col	10	1.3526870873658647	0.2	20.662733254665092
317	dpp2x_over_sim	Wildtype	dpp	10	1.4869692295266743	0.2	34.74071481429628
318	col2x_sim	Wildtype	col	10	1.075466780409873	0.2	21.96027920558411
319	dpp2x_over_sim	Wildtype	dpp	10	1.0532803911397635	0.2	32.85221704434088
320	col2x_sim	Wildtype	col	10	1.1074352615479492	0.2	19.663113262265245
321	dpp2x_over_sim	Wildtype	dpp	10	1.4939843346069213	0.2	33.566651333026655
322	col2x_sim	Wildtype	col	10	1.4701238093780027	0.2	22.490469809396185
323	dpp2x_over_sim	Wildtype	dpp	10	1.2458788441043869	0.2	32.82673653473069
324	col2x_sim	Wildtype	col	10	0.793764115076255	0.2	20.3922478449569
325	dpp2x_over_sim	Wildtype	dpp	10	1.25669210694838	0.2	35.32088641772835
326	col2x_sim	Wildtype	col	10	1.869942065909669	0.2	20.690173803476068
327	col2x_sim	Wildtype	col	10	0.6421108240510288	0.2	20.82737654753095
328	dpp2x_over_sim	Wildtype	dpp	10	1.7992003018558547	0.2	33.536270725414504
329	col2x_sim	Wildtype	col	10	1.2696031977946638	0.2	22.32092641852837
330	dpp2x_over_sim	Wildtype	dpp	10	1.3554079231621288	0.2	34.986699733994676
331	col2x_sim	Wildtype	col	10	0.8256368214013732	0.2	19.990439808796175
332	dpp2x_over_sim	Wildtype	dpp	10	2.6055281498778866	0.2	34.57411148222964
333	col2x_sim	Wildtype	col	10	1.139316386009558	0.2	20.660773215464307
334	dpp2x_over_sim	Wildtype	dpp	10	1.3711745759226497	0.2	33.77049540990819
335	col2x_sim	Wildtype	col	10	2.1025015810571293	0.2	19.89635792715854
336	dpp2x_over_sim	Wildtype	dpp	10	1.5854320962853747	0.2	34.906338126762535
337	col2x_sim	Wildtype	col	10	0.7096740665726597	0.2	19.99337986759735
338	dpp2x_over_sim	Wildtype	dpp	10	1.68564188613186	0.2	33.79205584111682
339	col2x_sim	Wildtype	col	10	1.313509064806334	0.2	20.296205924118482
340	dpp2x_over_sim	Wildtype	dpp	10	1.5787849189866838	0.2	36.99083981679633
341	col2x_sim	Wildtype	col	10	0.7664204171075232	0.2	20.980259605192103
342	dpp2x_over_sim	Wildtype	dpp	10	1.5446142520879378	0.2	36.96045920918418
343	col2x_sim	Wildtype	col	10	1.2271261490478846	0.2	21.490849816996338
344	dpp2x_over_sim	Wildtype	dpp	10	1.79086846824437	0.2	36.320506410128196
345	col2x_sim	Wildtype	col	10	3.2078778886518955	0.2	21.138042760855214
346	col2x_sim	Wildtype	col	10	1.3700521506720116	0.2	20.551991039820795
347	dpp2x_over_sim	Wildtype	dpp	10	1.4295846894094388	0.2	33.960619212384245
348	col2x_sim	Wildtype	col	10	1.401409579398824	0.2	21.620212404248083
349	dpp2x_over_sim	Wildtype	dpp	10	1.6979485557220813	0.2	35.49336986739735
350	col2x_sim	Wildtype	col	10	1.417289776504769	0.2	21.65353307066141
351	dpp2x_over_sim	Wildtype	dpp	10	1.2829492548020873	0.2	36.632152643052855
352	col2x_sim	Wildtype	col	10	1.1322883897077936	0.2	20.74015480309606
353	dpp2x_over_sim	Wildtype	dpp	10	2.6873725531523895	0.2	32.92081841636833
354	col2x_sim	Wildtype	col	10	1.2028893915904146	0.2	18.99767995359907
355	dpp2x_over_sim	Wildtype	dpp	10	2.04576325443138	0.2	33.04038080761615
356	col2x_sim	Wildtype	col	10	0.9179212688227666	0.2	21.660393207864157
357	dpp2x_over_sim	Wildtype	dpp	10	1.632954726443733	0.2	32.99627992559851
358	col2x_sim	Wildtype	col	10	0.720548033074161	0.2	20.32070641412828
359	dpp2x_over_sim	Wildtype	dpp	10	2.5778804284291277	0.2	35.58059161183223
360	col2x_sim	Wildtype	col	10	0.8314265886356913	0.2	22.98047960959219
361	dpp2x_over_sim	Wildtype	dpp	10	2.2247701736155068	0.2	30.99605992119842
362	col2x_sim	Wildtype	col	10	1.5330663843087262	0.2	21.240944818896377
363	dpp2x_over_sim	Wildtype	dpp	10	1.3706241363501084	0.2	33.39220784415688
364	col2x_sim	Wildtype	col	10	1.020566367687967	0.2	20.885197703954077
365	dpp2x_over_sim	Wildtype	dpp	10	1.2541534443605058	0.2	32.490589811796234
366	col2x_sim	Wildtype	col	10	0.7221444116445506	0.2	21.480069601392024
367	dpp2x_over_sim	Wildtype	dpp	10	1.6629261852523027	0.2	38.99007980159603
368	col2x_sim	Wildtype	col	10	1.0162474797707997	0.2	20.9312586251725
369	dpp2x_over_sim	Wildtype	dpp	10	1.5329617958444728	0.2	36.99377987559751
370	col2x_sim	Wildtype	col	10	1.7528483180024579	0.2	22.612972259445186
371	dpp2x_over_sim	Wildtype	dpp	10	2.198303286456296	0.2	36.42340846816936
372	col2x_sim	Wildtype	col	10	0.8406426018830423	0.2	20.566691333826675
373	dpp2x_over_sim	Wildtype	dpp	10	1.5885078541117634	0.2	33.648972979459586
374	col2x_sim	Wildtype	col	10	1.102929354109239	0.2	20.192323846476928
375	dpp2x_over_sim	Wildtype	dpp	10	1.8074300282803655	0.2	33.55195103902078
376	col2x_sim	Wildtype	col	10	0.8845229596464371	0.2	20.74015480309606
377	dpp2x_over_sim	Wildtype	dpp	10	2.333693032618551	0.2	36.74583491669833
378	col2x_sim	Wildtype	col	10	1.447595842282883	0.2	21.53593071861437
379	dpp2x_over_sim	Wildtype	dpp	10	1.5066727789969832	0.2	33.32066641332826
380	col2x_sim	Wildtype	col	10	1.2818548518070145	0.2	22.56593131862637
381	dpp2x_over_sim	Wildtype	dpp	10	2.1914377990032285	0.2	33.79205584111682
382	col2x_sim	Wildtype	col	10	1.347937797652948	0.2	22.65413308266165
383	dpp2x_over_sim	Wildtype	dpp	10	1.4836785474275633	0.2	32.73755475109502
384	col2x_sim	Wildtype	col	10	1.5179350698819116	0.2	19.864017280345607
385	dpp2x_over_sim	Wildtype	dpp	10	1.1238116021822815	0.2	32.99627992559851
386	col2x_sim	Wildtype	col	10	1.1500017190444325	0.2	19.663113262265245
387	dpp2x_over_sim	Wildtype	dpp	10	1.6910123333922373	0.2	35.74033480669613
388	col2x_sim	Wildtype	col	10	1.1690888073944066	0.2	20.32070641412828
389	dpp2x_over_sim	Wildtype	dpp	10	1.852558351817585	0.2	32.98745974919498
390	col2x_sim	Wildtype	col	10	1.1000420154873158	0.2	19.913998279965597
391	dpp2x_over_sim	Wildtype	dpp	10	0.8497505766004914	0.2	33.990019800396006
392	col2x_sim	Wildtype	col	10	0.9530709710319037	0.2	20.74015480309606
393	dpp2x_over_sim	Wildtype	dpp	10	2.708134860626282	0.2	31.766355327106538
394	col2x_sim	Wildtype	col	10	1.1096281219283552	0.2	19.696433928678573
395	dpp2x_over_sim	Wildtype	dpp	10	1.3510060689951957	0.2	32.85515710314206
396	col2x_sim	Wildtype	col	10	0.9171376180944518	0.2	19.766995339906796
397	dpp2x_over_sim	Wildtype	dpp	10	1.8045312600551435	0.2	34.52021040420808
398	col2x_sim	Wildtype	col	10	1.0065870433945339	0.2	21.990659813196263
399	dpp2x_over_sim	Wildtype	dpp	10	1.771481025159921	0.2	33.99295985919718
400	col2x_sim	Wildtype	col	10	0.8581520855824507	0.2	19.987499749995
401	dpp2x_over_sim	Wildtype	dpp	10	1.1465968988219284	0.2	31.808496169923394
402	col2x_sim	Wildtype	col	10	0.9492481434383131	0.2	20.490249804996097
403	dpp2x_over_sim	Wildtype	dpp	10	1.0185729134981985	0.2	32.63269265385308
404	col2x_sim	Wildtype	col	10	0.7791791207400514	0.2	19.654293085861717
405	dpp2x_over_sim	Wildtype	dpp	10	2.053125768377257	0.2	35.86087721754435
406	col2x_sim	Wildtype	col	10	1.6902026054633763	0.2	21.996539930798615
407	dpp2x_ss_sim	Wildtype	dpp	10	4.202999470939774	0.2	31.993719874397485
408	dpp2x_over_sim	Wildtype	dpp	10	1.8956684703978601	0.2	32.87083741674833
409	col2x_sim	Wildtype	col	10	1.0211937976847303	0.2	20.653913078261564
410	dpp2x_over_sim	Wildtype	dpp	10	1.0992216487415112	0.2	34.84361687233744
411	col2x_sim	Wildtype	col	10	1.3002123915154404	0.2	19.29658593171863
412	dpp2x_over_sim	Wildtype	dpp	10	1.8849659416463758	0.2	34.87007740154803
413	col2x_sim	Wildtype	col	10	1.0307699171570197	0.2	19.82677653553071
414	dpp2x_over_sim	Wildtype	dpp	10	1.2267302092042485	0.2	37.59257185143703
415	col2x_sim	Wildtype	col	10	1.5925280662491366	0.2	23.99087981759635
416	dpp2x_over_sim	Wildtype	dpp	10	1.8852237923727424	0.2	35.65409308186163
417	col2x_sim	Wildtype	col	10	0.7741247961719702	0.2	20.653913078261564
418	dpp2x_over_sim	Wildtype	dpp	10	2.1177323432939295	0.2	31.998619972399446
419	col2x_sim	Wildtype	col	10	1.1820230912248098	0.2	20.74505490109802
420	dpp2x_over_sim	Wildtype	dpp	10	2.2860825127321474	0.2	34.42318846376927
421	col2x_sim	Wildtype	col	10	1.2126303365119697	0.2	20.542190843816876
422	dpp2x_over_sim	Wildtype	dpp	10	1.3154834308002785	0.2	33.6107522150443
423	col2x_sim	Wildtype	col	10	1.4999758210193166	0.2	19.884597691953836
424	dpp2x_over_sim	Wildtype	dpp	10	1.7704216585108201	0.2	31.99567991359827
425	col2x_sim	Wildtype	col	10	1.0234844866615072	0.2	21.480069601392024
426	dpp2x_over_sim	Wildtype	dpp	10	1.140857148956324	0.2	32.79243584871697
427	col2x_sim	Wildtype	col	10	1.355784929534085	0.2	19.996319926398527
428	dpp2x_over_sim	Wildtype	dpp	10	1.1582197200376996	0.2	31.992739854797094
429	col2x_sim	Wildtype	col	10	0.7826479786425846	0.2	21.65353307066141
430	col2x_sim	Wildtype	col	10	1.0945207093445686	0.2	21.709394187883756
431	dpp2x_over_sim	Wildtype	dpp	10	1.5973991206512388	0.2	36.57433148662973
432	col2x_sim	Wildtype	col	10	0.9347184303715657	0.2	19.775815516310324
433	dpp2x_over_sim	Wildtype	dpp	10	1.2795923024305338	0.2	32.82673653473069
434	col2x_sim	Wildtype	col	10	1.0627722278948308	0.2	19.66017320346407
435	dpp2x_over_sim	Wildtype	dpp	10	2.1691894745090616	0.2	34.432988659773194
436	col2x_sim	Wildtype	col	10	1.5525215790068747	0.2	20.992019840396807
437	dpp2x_over_sim	Wildtype	dpp	10	1.7331321231229746	0.2	33.9909998199964
438	col2x_sim	Wildtype	col	10	1.119491467640794	0.2	24.740594811896237
439	dpp2x_over_sim	Wildtype	dpp	10	1.4343952988238404	0.2	37.65431308626172
440	col2x_sim	Wildtype	col	10	1.2327149342376482	0.2	21.480069601392024
441	dpp2x_over_sim	Wildtype	dpp	10	2.509020313739072	0.2	32.92669853397068
442	col2x_sim	Wildtype	col	10	1.3422291345822284	0.2	19.995339906798133
443	dpp2x_over_sim	Wildtype	dpp	10	1.9929715411740792	0.2	33.99295985919718
444	col2x_sim	Wildtype	col	10	1.1657748339670606	0.2	22.107282145642912
445	dpp2x_over_sim	Wildtype	dpp	10	1.5807088030087453	0.2	36.99083981679633
446	col2x_sim	Wildtype	col	10	1.1214245755930767	0.2	19.830696613932275
447	dpp2x_over_sim	Wildtype	dpp	10	1.5033241416178333	0.2	35.49532990659813
448	col2x_sim	Wildtype	col	10	1.5034215032387113	0.2	21.99555991119822
449	dpp2x_over_sim	Wildtype	dpp	10	1.5581623891514294	0.2	33.9909998199964
450	col2x_sim	Wildtype	col	10	0.9102304135112267	0.2	19.747394947898957
451	dpp2x_over_sim	Wildtype	dpp	10	1.72261935756309	0.2	29.956259125182502
452	col2x_sim	Wildtype	col	10	0.8999886409739648	0.2	18.920258405168102
453	dpp2x_over_sim	Wildtype	dpp	10	2.468359863873091	0.2	37.32012640252805
454	col2x_sim	Wildtype	col	10	1.2136449131067257	0.2	19.392627852557048
455	dpp2x_over_sim	Wildtype	dpp	10	2.3401418194927643	0.2	33.6107522150443
456	col2x_sim	Wildtype	col	10	1.166953745637361	0.2	19.704274085481707
457	dpp2x_over_sim	Wildtype	dpp	10	0.8872923624209444	0.2	34.23306466129322
458	col2x_sim	Wildtype	col	10	2.049692195000818	0.2	18.99767995359907
459	dpp2x_over_sim	Wildtype	dpp	10	1.809247476826746	0.2	31.766355327106538
460	col2x_sim	Wildtype	col	10	2.060533673018324	0.2	19.88067761355227
461	dpp2x_over_sim	Wildtype	dpp	10	1.66418084928056	0.2	33.68033360667213
462	col2x_sim	Wildtype	col	10	1.5914355671372646	0.2	22.98047960959219
463	dpp2x_over_sim	Wildtype	dpp	10	2.0845435466331197	0.2	31.7095141902838
464	col2x_sim	Wildtype	col	10	1.725455483462305	0.2	24.98069961399228
465	dpp2x_over_sim	Wildtype	dpp	10	1.6469830040214755	0.2	34.796575931518625
466	col2x_sim	Wildtype	col	10	1.754584801865572	0.2	20.980259605192103
467	dpp2x_over_sim	Wildtype	dpp	10	2.3634733246914084	0.2	36.36068721374427
468	col2x_sim	Wildtype	col	10	1.1369910381387058	0.2	21.986739734794693
469	dpp2x_over_sim	Wildtype	dpp	10	2.679621880457901	0.2	35.480629612592246
470	col2x_sim	Wildtype	col	10	0.6904197117177793	0.2	19.664093281865636
471	dpp2x_over_sim	Wildtype	dpp	10	1.6952298172259135	0.2	34.39280785615712
472	col2x_sim	Wildtype	col	10	1.03530349028096	0.2	23.992839856797133
473	dpp2x_over_sim	Wildtype	dpp	10	1.7854501445623208	0.2	35.29638592771855
474	col2x_sim	Wildtype	col	10	1.3587359630988767	0.2	18.998659973199462
475	dpp2x_over_sim	Wildtype	dpp	10	2.501444685637026	0.2	32.9237584751695
476	col2x_sim	Wildtype	col	10	0.7302416386133628	0.2	21.96027920558411
477	dpp2x_over_sim	Wildtype	dpp	10	1.3430444082954958	0.2	33.21678433568671
478	col2x_sim	Wildtype	col	10	1.1710252359704343	0.2	22.987339746794934
479	col2x_sim	Wildtype	col	10	0.8815764340688178	0.2	20.240344806896136
480	dpp2x_over_sim	Wildtype	dpp	10	1.406464107098409	0.2	32.9972599451989
481	col2x_sim	Wildtype	col	10	1.5912350099773023	0.2	19.766995339906796
482	dpp2x_over_sim	Wildtype	dpp	10	1.0501745219609535	0.2	36.137242744854895
483	col2x_sim	Wildtype	col	10	0.8984227260999833	0.2	20.792095841916836
484	dpp2x_over_sim	Wildtype	dpp	10	1.528221275640576	0.2	32.493529870597406
485	col2x_sim	Wildtype	col	10	0.9854585910026517	0.2	19.987499749995
486	dpp2x_over_sim	Wildtype	dpp	10	2.545333842195801	0.2	33.99295985919718
487	col2x_sim	Wildtype	col	10	1.3140871416667557	0.2	18.945738914778293
488	dpp2x_over_sim	Wildtype	dpp	10	1.3261579063159186	0.2	32.992359847196944
489	col2x_sim	Wildtype	col	10	1.200592813884716	0.2	19.745434908698172
490	dpp2x_over_sim	Wildtype	dpp	10	1.637621314941316	0.2	32.98745974919498
491	col2x_sim	Wildtype	col	10	1.0530356392044586	0.2	21.7407548150963
492	dpp2x_over_sim	Wildtype	dpp	10	1.5279877284526968	0.2	38.59513190263805
493	col2x_sim	Wildtype	col	10	2.388058618263262	0.2	20.653913078261564
494	dpp2x_over_sim	Wildtype	dpp	10	2.140023094016005	0.2	33.69405388107762
495	col2x_sim	Wildtype	col	10	0.7653409029639084	0.2	23.6537530750615
496	dpp2x_ss_sim	Wildtype	dpp	10	4.542810593970747	0.2	30.943138862777253
497	dpp2x_over_sim	Wildtype	dpp	10	2.534380134297413	0.2	34.39280785615712
498	col2x_sim	Wildtype	col	10	0.7965543667224266	0.2	19.74053481069621
499	dpp2x_over_sim	Wildtype	dpp	10	1.3896508778934535	0.2	33.79205584111682
500	col2x_sim	Wildtype	col	10	1.2999741866358212	0.2	20.77347546950939
501	dpp2x_over_sim	Wildtype	dpp	10	1.1689493858914908	0.2	36.660573211464225
502	col2x_sim	Wildtype	col	10	1.3439914229753387	0.2	20.995939918798374
503	dpp2x_over_sim	Wildtype	dpp	10	1.7641532629532255	0.2	33.66073321466429
504	col2x_sim	Wildtype	col	10	0.9789447330591659	0.2	18.99767995359907
505	dpp2x_over_sim	Wildtype	dpp	10	1.994081850448096	0.2	36.792875857517146
506	col2x_sim	Wildtype	col	10	0.9258961712318946	0.2	20.640192803856074
507	dpp2x_over_sim	Wildtype	dpp	10	1.1124753089311596	0.2	36.99083981679633
508	col2x_sim	Wildtype	col	10	0.8516732554796027	0.2	19.884597691953836
509	dpp2x_over_sim	Wildtype	dpp	10	1.9051164644771557	0.2	33.993939878797576
510	col2x_sim	Wildtype	col	10	1.381315484876477	0.2	19.990439808796175
511	dpp2x_over_sim	Wildtype	dpp	10	1.5395709421443773	0.2	35.16114322286445
512	col2x_sim	Wildtype	col	10	1.1467319691132545	0.2	20.498089961799234
513	dpp2x_over_sim	Wildtype	dpp	10	1.1856528243792481	0.2	31.685013700274002
514	col2x_sim	Wildtype	col	10	1.2985013588505465	0.2	19.745434908698172
515	dpp2x_over_sim	Wildtype	dpp	10	2.654682339506934	0.2	36.66253325066501
516	col2x_sim	Wildtype	col	10	1.3179280994880724	0.2	24.72393447868957
517	dpp2x_over_sim	Wildtype	dpp	10	1.7155327642191456	0.2	31.83005660113202
518	col2x_sim	Wildtype	col	10	1.3468939729263476	0.2	19.987499749995
519	dpp2x_over_sim	Wildtype	dpp	10	2.4102187889187072	0.2	35.88537770755415
520	col2x_sim	Wildtype	col	10	1.353388475317394	0.2	21.7407548150963
521	dpp2x_over_sim	Wildtype	dpp	10	1.927783809306966	0.2	35.980439608792175
522	col2x_sim	Wildtype	col	10	1.1100981890223238	0.2	21.96027920558411
523	dpp2x_over_sim	Wildtype	dpp	10	1.4267280207382147	0.2	31.99763995279905
524	col2x_sim	Wildtype	col	10	0.7225454558327804	0.2	19.496509930198602
525	dpp2x_over_sim	Wildtype	dpp	10	1.986428318304033	0.2	36.49690993819876
526	col2x_sim	Wildtype	col	10	0.9942998166074251	0.2	20.327566551331024
527	dpp2x_over_sim	Wildtype	dpp	10	1.5868041130147557	0.2	34.63291265825316
528	col2x_sim	Wildtype	col	10	1.3616120516760912	0.2	20.708794175883515
529	dpp2x_over_sim	Wildtype	dpp	10	2.16426519639253	0.2	35.52081041620832
530	col2x_sim	Wildtype	col	10	1.0367405157424623	0.2	19.992399847996957
531	dpp2x_over_sim	Wildtype	dpp	10	1.896100286237451	0.2	33.66269325386507
532	col2x_sim	Wildtype	col	10	1.307108011326806	0.2	23.304866097321945
533	dpp2x_over_sim	Wildtype	dpp	10	2.0193170786539465	0.2	31.992739854797094
534	col2x_sim	Wildtype	col	10	1.2556577915518656	0.2	19.70917418348367
535	dpp2x_over_sim	Wildtype	dpp	10	2.769634146902431	0.2	36.99083981679633
536	col2x_sim	Wildtype	col	10	1.4249224008225059	0.2	20.490249804996097
537	dpp2x_over_sim	Wildtype	dpp	10	1.5089997637695811	0.2	37.987519750395
538	col2x_sim	Wildtype	col	10	0.883463943502719	0.2	18.935938718774374
539	dpp2x_over_sim	Wildtype	dpp	10	1.6814552484747212	0.2	36.96045920918418
540	col2x_sim	Wildtype	col	10	1.615091937398995	0.2	22.827596551931038
541	dpp2x_over_sim	Wildtype	dpp	10	2.5118070601191915	0.2	35.69623392467849
542	col2x_sim	Wildtype	col	10	0.5932116522437958	0.2	20.21780435608712
543	dpp2x_over_sim	Wildtype	dpp	10	2.2717173200587717	0.2	31.905518110362205
544	col2x_sim	Wildtype	col	10	1.1052965404293178	0.2	19.996319926398527
545	dpp2x_over_sim	Wildtype	dpp	10	1.9549683140121699	0.2	34.74071481429628
546	col2x_sim	Wildtype	col	10	1.0066939744534857	0.2	21.32718654373087
547	dpp2x_over_sim	Wildtype	dpp	10	2.7303991127479073	0.2	36.792875857517146
548	col2x_sim	Wildtype	col	10	0.6292489730213467	0.2	18.93887877757555
549	dpp2x_over_sim	Wildtype	dpp	10	1.800166632815972	0.2	36.327366547330946
550	col2x_sim	Wildtype	col	10	1.6761136756981647	0.2	23.320546410928216
551	dpp2x_over_sim	Wildtype	dpp	10	1.2048958338686833	0.2	31.724214484289682
552	col2x_sim	Wildtype	col	10	1.722746685065013	0.2	20.653913078261564
553	dpp2x_over_sim	Wildtype	dpp	10	2.497348733564694	0.2	35.54041080821616
554	col2x_sim	Wildtype	col	10	0.7439167922707404	0.2	20.980259605192103
555	dpp2x_over_sim	Wildtype	dpp	10	1.7831997907368162	0.2	36.98691973839477
556	col2x_sim	Wildtype	col	10	1.8800159713226678	0.2	19.987499749995
557	dpp2x_over_sim	Wildtype	dpp	10	1.6208463109745148	0.2	37.98065961319226
558	col2x_sim	Wildtype	col	10	1.4544185220903099	0.2	19.93555871117422
559	dpp2x_over_sim	Wildtype	dpp	10	0.7216503674673788	0.2	32.77381547630952
560	dpp2x_over_sim	Wildtype	dpp	10	1.9582986996630294	0.2	31.81535630712614
561	col2x_sim	Wildtype	col	10	1.1650161596815676	0.2	20.85187703754075
562	dpp2x_over_sim	Wildtype	dpp	10	2.707779622256301	0.2	35.38752775055501
563	col2x_sim	Wildtype	col	10	1.7010557353794018	0.2	22.32092641852837
564	dpp2x_over_sim	Wildtype	dpp	10	1.781541565776243	0.2	33.49412988259765
565	col2x_sim	Wildtype	col	10	1.493157683053886	0.2	22.42382847656953
566	dpp2x_over_sim	Wildtype	dpp	10	2.1025591928252743	0.2	33.98021960439208
567	col2x_sim	Wildtype	col	10	0.7970626836822466	0.2	19.992399847996957
568	dpp2x_over_sim	Wildtype	dpp	10	2.116730913398813	0.2	38.56573131462629
569	col2x_sim	Wildtype	col	10	0.7758566051494876	0.2	20.480449608992178
570	dpp2x_over_sim	Wildtype	dpp	10	2.527013681805384	0.2	33.99687993759875
571	col2x_sim	Wildtype	col	10	1.6946541889376903	0.2	19.99729994599892
572	dpp2x_over_sim	Wildtype	dpp	10	1.1942463077754342	0.2	37.451449028980576
573	col2x_sim	Wildtype	col	10	1.0695714278532205	0.2	19.906158123162463
574	dpp2x_over_sim	Wildtype	dpp	10	1.5029751371965365	0.2	34.99257985159703
575	col2x_sim	Wildtype	col	10	1.6810129570458847	0.2	24.70923418468369
576	dpp2x_over_sim	Wildtype	dpp	10	2.041133067107928	0.2	34.566271325426506
577	col2x_sim	Wildtype	col	10	0.8169545258072338	0.2	20.980259605192103
578	dpp2x_over_sim	Wildtype	dpp	10	2.0447081806324907	0.2	34.980819616392324
579	col2x_sim	Wildtype	col	10	0.7197434752768482	0.2	19.994359887197742
580	dpp2x_over_sim	Wildtype	dpp	10	1.3040981481694294	0.2	31.885917718354364
581	col2x_sim	Wildtype	col	10	0.7234204385251362	0.2	19.996319926398527
582	dpp2x_over_sim	Wildtype	dpp	10	1.7185623963961931	0.2	37.081001620032396
583	col2x_sim	Wildtype	col	10	1.3441265322947547	0.2	20.592171843436866
584	dpp2x_over_sim	Wildtype	dpp	10	2.1104310582315864	0.2	38.59219184383687
585	col2x_sim	Wildtype	col	10	0.8608398061117138	0.2	19.99337986759735
586	dpp2x_over_sim	Wildtype	dpp	10	0.7786475224207998	0.2	32.21618432368647
587	dpp2x_over_sim	Wildtype	dpp	10	2.643563298587945	0.2	33.87045740914818
588	col2x_sim	Wildtype	col	10	1.3216724549783134	0.2	20.96065921318426
589	dpp2x_over_sim	Wildtype	dpp	10	1.0999436135630634	0.2	34.99453989079781
590	col2x_sim	Wildtype	col	10	0.9861757409400533	0.2	19.99827996559931
591	col2x_sim	Wildtype	col	10	0.9482300619608935	0.2	19.745434908698172
592	dpp2x_over_sim	Wildtype	dpp	10	1.960223928223753	0.2	35.08078161563231
593	col2x_sim	Wildtype	col	10	0.8353821187266496	0.2	20.480449608992178
594	dpp2x_over_sim	Wildtype	dpp	10	2.0821978085125177	0.2	33.99491989839797
595	col2x_sim	Wildtype	col	10	1.5654991534611775	0.2	19.551391027820554
596	dpp2x_over_sim	Wildtype	dpp	10	2.2434430963382708	0.2	32.68953379067581
597	col2x_sim	Wildtype	col	10	1.1339024303398269	0.2	24.65337306746135
598	dpp2x_over_sim	Wildtype	dpp	10	1.3477148018571845	0.2	32.994319886397726
599	col2x_sim	Wildtype	col	10	1.1629538308804548	0.2	21.490849816996338
600	dpp2x_over_sim	Wildtype	dpp	10	1.9929128939377743	0.2	35.82755655113102
601	col2x_sim	Wildtype	col	10	1.1946683971363228	0.2	21.320326406528128
602	dpp2x_over_sim	Wildtype	dpp	10	1.2829290719123094	0.2	32.592511850237
603	col2x_sim	Wildtype	col	10	0.9619207896048934	0.2	20.495149902998058
604	dpp2x_over_sim	Wildtype	dpp	10	2.27820925394576	0.2	31.696773935478706
605	col2x_sim	Wildtype	col	10	0.7614066376561336	0.2	20.3922478449569
606	dpp2x_over_sim	Wildtype	dpp	10	1.4658281455500268	0.2	33.232464649292986
607	col2x_sim	Wildtype	col	10	0.5097604617084286	0.2	19.99827996559931
608	dpp2x_over_sim	Wildtype	dpp	10	1.4074148147970127	0.2	34.99061981239625
609	col2x_sim	Wildtype	col	10	1.1107692818971815	0.2	19.852257045140902
610	dpp2x_over_sim	Wildtype	dpp	10	1.608574990352945	0.2	32.88455769115382
611	col2x_sim	Wildtype	col	10	1.0117158713565517	0.2	21.37030740614812
612	dpp2x_over_sim	Wildtype	dpp	10	2.8846641612015094	0.2	31.99567991359827
613	col2x_sim	Wildtype	col	10	1.0436578613959546	0.2	20.987119742394846
614	dpp2x_over_sim	Wildtype	dpp	10	2.445761947207331	0.2	34.16054321086421
615	col2x_sim	Wildtype	col	10	1.0763916425870657	0.2	20.84403688073761
616	dpp2x_over_sim	Wildtype	dpp	10	1.7886686081104723	0.2	32.66013320266405
617	col2x_sim	Wildtype	col	10	0.8496481067733002	0.2	21.480069601392024
618	dpp2x_over_sim	Wildtype	dpp	10	1.6988611477426645	0.2	33.987079741594826
619	col2x_sim	Wildtype	col	10	0.9899571885194819	0.2	19.980639612792253
620	dpp2x_over_sim	Wildtype	dpp	10	1.526676219490849	0.2	33.490209804196084
621	col2x_sim	Wildtype	col	10	1.1090463199260872	0.2	20.480449608992178
622	dpp2x_over_sim	Wildtype	dpp	10	1.964233619054801	0.2	33.93023860477209
623	col2x_sim	Wildtype	col	10	1.7949775855348518	0.2	20.996919938398765
624	dpp2x_over_sim	Wildtype	dpp	10	1.8175506074448187	0.2	33.79597591951839
625	col2x_sim	Wildtype	col	10	0.7190125438118136	0.2	19.392627852557048
626	dpp2x_over_sim	Wildtype	dpp	10	1.144634234877322	0.2	31.98097961959239
627	col2x_sim	Wildtype	col	10	1.190497577842307	0.2	21.996539930798615
628	dpp2x_over_sim	Wildtype	dpp	10	1.915334661930202	0.2	30.998999979999596
629	col2x_sim	Wildtype	col	10	1.3814656074204672	0.2	22.32680653613072
630	dpp2x_over_sim	Wildtype	dpp	10	1.3668890294831553	0.2	32.5807516150323
631	col2x_sim	Wildtype	col	10	1.2755720530552819	0.2	21.49672993459869
632	dpp2x_over_sim	Wildtype	dpp	10	1.4899348859418697	0.2	31.83005660113202
633	col2x_sim	Wildtype	col	10	1.2252369699143162	0.2	20.566691333826675
634	dpp2x_over_sim	Wildtype	dpp	10	1.8441143790365648	0.2	33.66269325386507
635	col2x_sim	Wildtype	col	10	0.9104276014934695	0.2	20.990059801196022
636	dpp2x_over_sim	Wildtype	dpp	10	2.420332185219267	0.2	37.29660593211864
637	col2x_sim	Wildtype	col	10	1.1213271250522325	0.2	22.98047960959219
638	dpp2x_over_sim	Wildtype	dpp	10	1.939191211500817	0.2	32.37004740094802
639	col2x_sim	Wildtype	col	10	1.0696014060167887	0.2	21.986739734794693
640	dpp2x_over_sim	Wildtype	dpp	10	1.5988039400361376	0.2	32.72089441788835
641	col2x_sim	Wildtype	col	10	0.8454898034218776	0.2	19.63273265465309
642	dpp2x_over_sim	Wildtype	dpp	10	1.4323638193139927	0.2	33.92435848716974
643	col2x_sim	Wildtype	col	10	0.7845873194796388	0.2	21.792695853917078
644	dpp2x_over_sim	Wildtype	dpp	10	1.4707006946758916	0.2	35.28070561411228
645	col2x_sim	Wildtype	col	10	0.7586695063270704	0.2	19.99729994599892
646	dpp2x_over_sim	Wildtype	dpp	10	1.5500821036125851	0.2	37.526910538210764
647	col2x_sim	Wildtype	col	10	1.3892434070218789	0.2	19.99729994599892
648	dpp2x_over_sim	Wildtype	dpp	10	1.468646625328787	0.2	35.52767055341106
649	col2x_sim	Wildtype	col	10	1.3754974495187355	0.2	24.99539990799816
650	dpp2x_over_sim	Wildtype	dpp	10	1.9254749362955181	0.2	36.660573211464225
651	col2x_sim	Wildtype	col	10	1.3222652418026548	0.2	22.827596551931038
652	dpp2x_over_sim	Wildtype	dpp	10	1.2086688052923702	0.2	37.30934618692373
653	col2x_sim	Wildtype	col	10	1.4412009803992682	0.2	22.32092641852837
654	dpp2x_over_sim	Wildtype	dpp	10	1.6124016480762644	0.2	33.68523370467409
655	col2x_sim	Wildtype	col	10	1.4932141058062487	0.2	21.55161103222064
656	dpp2x_over_sim	Wildtype	dpp	10	1.1247401925395986	0.2	31.99077981559631
657	col2x_sim	Wildtype	col	10	1.039581326052487	0.2	21.7407548150963
658	dpp2x_over_sim	Wildtype	dpp	10	2.1741850130814555	0.2	33.78323566471329
659	col2x_sim	Wildtype	col	10	0.8476889468422911	0.2	19.980639612792253
660	dpp2x_over_sim	Wildtype	dpp	10	1.2632138035274365	0.2	34.55157103142063
661	col2x_sim	Wildtype	col	10	1.5326190265880353	0.2	23.6537530750615
662	dpp2x_over_sim	Wildtype	dpp	10	1.426737095115744	0.2	32.490589811796234
663	col2x_sim	Wildtype	col	10	0.9875253904491713	0.2	20.660773215464307
664	dpp2x_over_sim	Wildtype	dpp	10	1.3738143087401768	0.2	34.57411148222964
665	col2x_sim	Wildtype	col	10	0.7946977428881276	0.2	20.245244904898097
666	dpp2x_over_sim	Wildtype	dpp	10	1.306982816981185	0.2	34.55157103142063
667	col2x_sim	Wildtype	col	10	1.6626305728113893	0.2	21.660393207864157
668	dpp2x_over_sim	Wildtype	dpp	10	1.589634858944851	0.2	35.45122902458049
669	col2x_sim	Wildtype	col	10	0.8886809090390222	0.2	19.62097241944839
670	dpp2x_over_sim	Wildtype	dpp	10	1.7116967464647803	0.2	36.56649132982659
671	col2x_sim	Wildtype	col	10	0.9253352332453667	0.2	19.990439808796175
672	dpp2x_over_sim	Wildtype	dpp	10	1.5820287243594093	0.2	33.490209804196084
673	col2x_sim	Wildtype	col	10	1.4046942838468368	0.2	24.66023320466409
674	dpp2x_over_sim	Wildtype	dpp	10	1.7732465008532656	0.2	35.980439608792175
675	col2x_sim	Wildtype	col	10	1.0112232461000437	0.2	21.240944818896377
676	dpp2x_over_sim	Wildtype	dpp	10	2.598570571786658	0.2	33.81459629192584
677	col2x_sim	Wildtype	col	10	0.925491906745901	0.2	20.494169883397667
678	dpp2x_ss_sim	Wildtype	dpp	10	3.757339046857694	0.2	32.998239964799296
679	dpp2x_over_sim	Wildtype	dpp	10	1.524373663481874	0.2	35.664873297465945
680	col2x_sim	Wildtype	col	10	0.9249594865310848	0.2	19.766995339906796
681	dpp2x_over_sim	Wildtype	dpp	10	2.5859211766298045	0.2	31.7957559151183
682	col2x_sim	Wildtype	col	10	0.6403051189220781	0.2	19.745434908698172
683	dpp2x_over_sim	Wildtype	dpp	10	2.741971030192306	0.2	35.16408328166563
684	col2x_sim	Wildtype	col	10	0.9289091678568662	0.2	19.821876437528747
685	dpp2x_over_sim	Wildtype	dpp	10	1.9343044080291776	0.2	34.620172403448066
686	col2x_sim	Wildtype	col	10	0.5815352079940239	0.2	18.99767995359907
687	dpp2x_over_sim	Wildtype	dpp	10	1.4227021059468703	0.2	33.39220784415688
688	col2x_sim	Wildtype	col	10	0.5371365842288148	0.2	18.91339826796536
689	dpp2x_over_sim	Wildtype	dpp	10	1.5713160116719769	0.2	31.763415268305362
690	col2x_sim	Wildtype	col	10	1.2249377107998694	0.2	21.986739734794693
691	dpp2x_over_sim	Wildtype	dpp	10	1.685814733086582	0.2	31.827116542330845
692	col2x_sim	Wildtype	col	10	0.7989394175958506	0.2	20.995939918798374
693	dpp2x_over_sim	Wildtype	dpp	10	1.233249519785335	0.2	31.992739854797094
694	col2x_sim	Wildtype	col	10	1.0013132284006854	0.2	20.440268805376107
695	dpp2x_ss_sim	Wildtype	dpp	10	4.409453065215238	0.2	34.99845996919938
696	dpp2x_over_sim	Wildtype	dpp	10	1.5638929608683005	0.2	33.81459629192584
697	col2x_sim	Wildtype	col	10	0.8015180996693652	0.2	19.85519710394208
698	dpp2x_over_sim	Wildtype	dpp	10	2.1797751753417223	0.2	34.42318846376927
699	col2x_sim	Wildtype	col	10	0.7974543239443732	0.2	20.458889177783554
700	dpp2x_over_sim	Wildtype	dpp	10	1.1788258796982416	0.2	32.992359847196944
701	col2x_sim	Wildtype	col	10	0.8935015790806051	0.2	20.82737654753095
702	dpp2x_over_sim	Wildtype	dpp	10	1.5328138912905271	0.2	35.980439608792175
703	col2x_sim	Wildtype	col	10	1.0958252960955268	0.2	20.245244904898097
704	dpp2x_over_sim	Wildtype	dpp	10	2.380328290385261	0.2	33.832236644732895
705	col2x_sim	Wildtype	col	10	1.1844940360540643	0.2	19.99729994599892
706	dpp2x_over_sim	Wildtype	dpp	10	1.8405330658718515	0.2	37.32698653973079
707	col2x_sim	Wildtype	col	10	0.8557761057080189	0.2	19.70917418348367
708	dpp2x_ss_sim	Wildtype	dpp	10	4.311317454727363	0.2	30.851997039940795
709	dpp2x_over_sim	Wildtype	dpp	10	2.2570237699320446	0.2	33.65387307746155
710	col2x_sim	Wildtype	col	10	0.9154851352927981	0.2	19.996319926398527
711	dpp2x_over_sim	Wildtype	dpp	10	1.8933044416824552	0.2	35.69623392467849
712	col2x_sim	Wildtype	col	10	1.1648448163129275	0.2	19.766995339906796
713	dpp2x_over_sim	Wildtype	dpp	10	0.7757526449338908	0.2	36.74583491669833
714	col2x_sim	Wildtype	col	10	1.1590268998141684	0.2	19.99729994599892
715	dpp2x_over_sim	Wildtype	dpp	10	2.808891662189705	0.2	37.38774775495509
716	col2x_sim	Wildtype	col	10	0.7217206883536925	0.2	19.689573791475826
717	dpp2x_over_sim	Wildtype	dpp	10	1.43042985412786	0.2	32.79635592711854
718	col2x_sim	Wildtype	col	10	1.688673434195625	0.2	19.99729994599892
719	dpp2x_over_sim	Wildtype	dpp	10	0.8878100061685491	0.2	34.6534930698614
720	col2x_sim	Wildtype	col	10	0.9662892076784406	0.2	20.792095841916836
721	dpp2x_over_sim	Wildtype	dpp	10	1.4393961305575624	0.2	33.65387307746155
722	col2x_sim	Wildtype	col	10	0.9088482445242773	0.2	19.990439808796175
723	col2x_sim	Wildtype	col	10	0.8329007563049177	0.2	19.654293085861717
724	dpp2x_over_sim	Wildtype	dpp	10	1.7007149120377314	0.2	36.83305666113322
725	col2x_sim	Wildtype	col	10	1.526879912986677	0.2	20.82737654753095
726	dpp2x_over_sim	Wildtype	dpp	10	2.863489491305816	0.2	33.89691793835876
727	col2x_sim	Wildtype	col	10	3.0099816708508973	0.2	21.98085961719234
728	dpp2x_over_sim	Wildtype	dpp	10	0.6762114008913503	0.2	38.685293705874116
729	col2x_sim	Wildtype	col	10	0.8079913271776196	0.2	19.78365567311346
730	dpp2x_over_sim	Wildtype	dpp	10	2.152524420345996	0.2	36.72427448548971
731	col2x_sim	Wildtype	col	10	1.0991819800441274	0.2	23.6537530750615
732	dpp2x_over_sim	Wildtype	dpp	10	1.924269094294446	0.2	35.99415988319766
733	col2x_sim	Wildtype	col	10	0.6203111922165304	0.2	18.998659973199462
734	dpp2x_over_sim	Wildtype	dpp	10	1.1041408518432687	0.2	35.69623392467849
735	col2x_sim	Wildtype	col	10	0.8004621139638897	0.2	20.137442748854976
736	col2x_sim	Wildtype	col	10	1.280348031258504	0.2	20.85187703754075
737	dpp2x_over_sim	Wildtype	dpp	10	1.6233694878214349	0.2	32.79635592711854
738	col2x_sim	Wildtype	col	10	2.685236080758669	0.2	20.77347546950939
739	dpp2x_over_sim	Wildtype	dpp	10	1.6562201813944741	0.2	35.660953219064375
740	col2x_sim	Wildtype	col	10	0.7229660852995439	0.2	19.864017280345607
741	dpp2x_over_sim	Wildtype	dpp	10	2.054832960139298	0.2	34.83283665673313
742	col2x_sim	Wildtype	col	10	0.7996544921355051	0.2	19.21818436368727
743	dpp2x_over_sim	Wildtype	dpp	10	2.105044983300543	0.2	38.48046960939219
744	col2x_sim	Wildtype	col	10	1.1027373244856908	0.2	20.653913078261564
745	dpp2x_over_sim	Wildtype	dpp	10	1.9502823024518616	0.2	38.496149922998455
746	col2x_sim	Wildtype	col	10	0.8118996082886634	0.2	19.78365567311346
747	dpp2x_over_sim	Wildtype	dpp	10	1.6509110699502363	0.2	38.685293705874116
748	col2x_sim	Wildtype	col	10	0.8781710384716854	0.2	20.32070641412828
749	dpp2x_over_sim	Wildtype	dpp	10	0.8855884908383226	0.2	31.592891857837152
750	col2x_sim	Wildtype	col	10	0.8457334590716192	0.2	21.392847856957136
751	dpp2x_over_sim	Wildtype	dpp	10	0.8602116334264404	0.2	36.99377987559751
752	col2x_sim	Wildtype	col	10	0.9837211462709653	0.2	20.99397987959759
753	dpp2x_over_sim	Wildtype	dpp	10	1.2439336748494871	0.2	35.59529190583812
754	col2x_sim	Wildtype	col	10	0.8617442022606034	0.2	20.32070641412828
755	dpp2x_over_sim	Wildtype	dpp	10	1.4126099508614345	0.2	32.77381547630952
756	col2x_sim	Wildtype	col	10	0.9396004347753044	0.2	20.792095841916836
757	dpp2x_over_sim	Wildtype	dpp	10	1.4375139863513886	0.2	32.98745974919498
758	col2x_sim	Wildtype	col	10	1.170186017349752	0.2	20.99397987959759
759	dpp2x_over_sim	Wildtype	dpp	10	1.5398262598059527	0.2	31.993719874397485
760	col2x_sim	Wildtype	col	10	1.0905485146433391	0.2	21.32718654373087
761	dpp2x_over_sim	Wildtype	dpp	10	2.274473077677103	0.2	33.566651333026655
762	col2x_sim	Wildtype	col	10	1.3561466081826337	0.2	24.987559751195022
763	dpp2x_over_sim	Wildtype	dpp	10	1.46912635856245	0.2	32.24068481369627
764	col2x_sim	Wildtype	col	10	0.7515031846050662	0.2	20.32070641412828
765	dpp2x_over_sim	Wildtype	dpp	10	1.3750357462771114	0.2	32.5807516150323
766	col2x_sim	Wildtype	col	10	1.139376742877972	0.2	20.96065921318426
767	dpp2x_over_sim	Wildtype	dpp	10	1.4635899253950713	0.2	32.90611812236244
768	col2x_sim	Wildtype	col	10	0.7703221876575759	0.2	19.796395927918557
769	col2x_sim	Wildtype	col	10	1.1386906947899813	0.2	19.59745194903898
770	dpp2x_over_sim	Wildtype	dpp	10	2.0156831964782445	0.2	34.16054321086421
771	col2x_sim	Wildtype	col	10	1.1900167966917947	0.2	21.792695853917078
772	dpp2x_over_sim	Wildtype	dpp	10	1.8067661659144973	0.2	36.59295185903718
773	col2x_sim	Wildtype	col	10	1.4922193711969371	0.2	22.852097041940837
774	dpp2x_over_sim	Wildtype	dpp	10	1.3658766448073212	0.2	33.990019800396006
775	col2x_sim	Wildtype	col	10	0.6501388352768454	0.2	20.566691333826675
776	dpp2x_over_sim	Wildtype	dpp	10	1.459098156081892	0.2	34.986699733994676
777	col2x_sim	Wildtype	col	10	1.7302353843965657	0.2	22.99027980559611
778	dpp2x_over_sim	Wildtype	dpp	10	1.6153904077921817	0.2	30.998019960399205
779	col2x_sim	Wildtype	col	10	0.8493819417168792	0.2	19.992399847996957
780	dpp2x_over_sim	Wildtype	dpp	10	1.7406418991891806	0.2	31.960399207984157
781	col2x_sim	Wildtype	col	10	1.1927640563643298	0.2	20.74015480309606
782	dpp2x_over_sim	Wildtype	dpp	10	1.2578056435684528	0.2	31.99665993319866
783	col2x_sim	Wildtype	col	10	1.5773565834688217	0.2	23.320546410928216
784	dpp2x_over_sim	Wildtype	dpp	10	2.198468445878401	0.2	32.79635592711854
785	col2x_sim	Wildtype	col	10	1.0618306867148337	0.2	18.995719914398286
786	dpp2x_over_sim	Wildtype	dpp	10	2.010896362467678	0.2	34.99061981239625
787	col2x_sim	Wildtype	col	10	1.646192631317246	0.2	18.99767995359907
788	dpp2x_over_sim	Wildtype	dpp	10	2.435332791955951	0.2	36.91635832716654
789	col2x_sim	Wildtype	col	10	1.2214246404397362	0.2	20.63333266665333
790	dpp2x_over_sim	Wildtype	dpp	10	1.5316217410653206	0.2	33.49412988259765
791	col2x_sim	Wildtype	col	10	0.9163131694574341	0.2	19.992399847996957
792	dpp2x_over_sim	Wildtype	dpp	10	1.9706148833355057	0.2	37.96007920158403
793	col2x_sim	Wildtype	col	10	1.6196761876772705	0.2	20.996919938398765
794	dpp2x_over_sim	Wildtype	dpp	10	1.6647196225828405	0.2	33.87045740914818
795	col2x_sim	Wildtype	col	10	0.8865544394455271	0.2	22.49340986819736
796	dpp2x_over_sim	Wildtype	dpp	10	1.7553979907267938	0.2	35.792275845516905
797	col2x_sim	Wildtype	col	10	0.8114186430821102	0.2	19.704274085481707
798	dpp2x_over_sim	Wildtype	dpp	10	0.9548437387122165	0.2	34.59273185463709
799	col2x_sim	Wildtype	col	10	0.8632800636622113	0.2	19.82677653553071
800	dpp2x_over_sim	Wildtype	dpp	10	1.529348642787276	0.2	34.693673873477465
801	col2x_sim	Wildtype	col	10	0.7897141268653022	0.2	22.496349926998537
802	dpp2x_over_sim	Wildtype	dpp	10	1.764814063765743	0.2	34.63291265825316
803	col2x_sim	Wildtype	col	10	1.7007819917268265	0.2	19.840496809936198
804	dpp2x_over_sim	Wildtype	dpp	10	2.2631555604710183	0.2	33.87045740914818
805	col2x_sim	Wildtype	col	10	0.7841884203641143	0.2	19.815016300326004
806	dpp2x_over_sim	Wildtype	dpp	10	2.171062935260364	0.2	32.99627992559851
807	col2x_sim	Wildtype	col	10	0.9643915929173995	0.2	20.74015480309606
808	dpp2x_over_sim	Wildtype	dpp	10	2.104483075243187	0.2	34.99453989079781
809	col2x_sim	Wildtype	col	10	0.5543814961078634	0.2	19.63273265465309
810	dpp2x_over_sim	Wildtype	dpp	10	1.3160222277467013	0.2	36.56649132982659
811	col2x_sim	Wildtype	col	10	1.1379753184278727	0.2	19.79247584951699
812	dpp2x_over_sim	Wildtype	dpp	10	1.394546365884175	0.2	33.79205584111682
813	col2x_sim	Wildtype	col	10	1.202818364010944	0.2	21.480069601392024
814	dpp2x_over_sim	Wildtype	dpp	10	1.2722111674634742	0.2	33.48040960819216
815	col2x_sim	Wildtype	col	10	1.1832591274655213	0.2	20.77347546950939
816	dpp2x_over_sim	Wildtype	dpp	10	1.1118270363522766	0.2	35.99513990279805
817	col2x_sim	Wildtype	col	10	0.7856378945221265	0.2	20.89695793915878
818	dpp2x_over_sim	Wildtype	dpp	10	1.423187652359859	0.2	32.87083741674833
819	col2x_sim	Wildtype	col	10	1.210567833881698	0.2	20.885197703954077
820	dpp2x_over_sim	Wildtype	dpp	10	0.7797151297879004	0.2	30.8147562951259
821	col2x_sim	Wildtype	col	10	0.7859210711350938	0.2	19.852257045140902
822	dpp2x_over_sim	Wildtype	dpp	10	1.189420376739618	0.2	32.87083741674833
823	col2x_sim	Wildtype	col	10	1.736335814864318	0.2	24.480889617792354
824	dpp2x_over_sim	Wildtype	dpp	10	1.7367726859298407	0.2	34.19386387727754
825	col2x_sim	Wildtype	col	10	0.408104496618925	0.2	18.998659973199462
826	dpp2x_over_sim	Wildtype	dpp	10	1.1129425683506597	0.2	35.98729974599492
827	col2x_sim	Wildtype	col	10	1.0182023942350213	0.2	23.413648272965457
828	dpp2x_over_sim	Wildtype	dpp	10	2.010686092502099	0.2	33.59213184263685
829	col2x_sim	Wildtype	col	10	0.8326382926023383	0.2	20.987119742394846
830	dpp2x_over_sim	Wildtype	dpp	10	1.6059604365927922	0.2	34.32028640572811
831	col2x_sim	Wildtype	col	10	1.0154892969263627	0.2	20.792095841916836
832	dpp2x_over_sim	Wildtype	dpp	10	2.230991192685696	0.2	31.99763995279905
833	col2x_sim	Wildtype	col	10	2.0495566851102085	0.2	22.745274905498107
834	dpp2x_over_sim	Wildtype	dpp	10	1.5155380051793703	0.2	31.993719874397485
835	col2x_sim	Wildtype	col	10	1.7785775361554386	0.2	21.689793795875914
836	dpp2x_over_sim	Wildtype	dpp	10	1.6633780062369867	0.2	35.39242784855697
837	col2x_sim	Wildtype	col	10	0.9506150165187364	0.2	22.440488809776195
838	dpp2x_over_sim	Wildtype	dpp	10	1.4686033062771338	0.2	32.76695533910678
839	col2x_sim	Wildtype	col	10	0.4332369046117179	0.2	18.942798855977117
840	dpp2x_over_sim	Wildtype	dpp	10	1.5764136072377735	0.2	34.99061981239625
841	col2x_sim	Wildtype	col	10	0.789696826445224	0.2	20.690173803476068
842	dpp2x_over_sim	Wildtype	dpp	10	1.2779012505851302	0.2	30.998019960399205
843	col2x_sim	Wildtype	col	10	1.185282881500618	0.2	21.65353307066141
844	dpp2x_over_sim	Wildtype	dpp	10	1.1681392989515635	0.2	37.74055481109622
845	col2x_sim	Wildtype	col	10	0.5819179789471344	0.2	20.592171843436866
846	dpp2x_ss_sim	Wildtype	dpp	10	4.633282652160827	0.2	31.938838776775533
847	dpp2x_over_sim	Wildtype	dpp	10	2.4231895773059855	0.2	36.884997699954
848	col2x_sim	Wildtype	col	10	0.735315367612644	0.2	19.796395927918557
849	dpp2x_over_sim	Wildtype	dpp	10	2.027430754249906	0.2	32.98745974919498
850	col2x_sim	Wildtype	col	10	0.8161969907434337	0.2	23.792915858317166
851	dpp2x_over_sim	Wildtype	dpp	10	1.030842103354645	0.2	33.99687993759875
852	col2x_sim	Wildtype	col	10	0.6654852736558713	0.2	19.82677653553071
853	dpp2x_over_sim	Wildtype	dpp	10	1.1275720526089612	0.2	30.99507990159803
854	col2x_sim	Wildtype	col	10	1.2180896808237576	0.2	19.66017320346407
855	dpp2x_over_sim	Wildtype	dpp	10	1.2667159591222559	0.2	32.78753575071501
856	col2x_sim	Wildtype	col	10	1.0566203976755375	0.2	22.495369907398146
857	dpp2x_over_sim	Wildtype	dpp	10	2.4439563348410087	0.2	32.960999219984394
858	col2x_sim	Wildtype	col	10	1.1116801525979199	0.2	20.996919938398765
859	dpp2x_over_sim	Wildtype	dpp	10	1.5450681105568642	0.2	35.70897417948358
860	col2x_sim	Wildtype	col	10	1.109679166554708	0.2	20.653913078261564
861	dpp2x_over_sim	Wildtype	dpp	10	0.879311143713204	0.2	32.08094161883238
862	col2x_sim	Wildtype	col	10	0.588693458721013	0.2	18.99767995359907
863	dpp2x_over_sim	Wildtype	dpp	10	2.814699988577115	0.2	33.542150843016856
864	col2x_sim	Wildtype	col	10	1.1987841109036057	0.2	19.696433928678573
865	dpp2x_over_sim	Wildtype	dpp	10	1.1024110151625532	0.2	34.74071481429628
866	col2x_sim	Wildtype	col	10	1.2352428490582392	0.2	20.77347546950939
867	dpp2x_over_sim	Wildtype	dpp	10	2.551030455609716	0.2	30.715774315486307
868	col2x_sim	Wildtype	col	10	0.9018919914364497	0.2	18.996699933998677
869	dpp2x_over_sim	Wildtype	dpp	10	2.4767277872652076	0.2	32.99627992559851
870	col2x_sim	Wildtype	col	10	0.8046741614375615	0.2	20.480449608992178
871	dpp2x_over_sim	Wildtype	dpp	10	1.3817371416378241	0.2	32.89631792635853
872	col2x_sim	Wildtype	col	10	0.8827565922587853	0.2	21.396767935358707
873	dpp2x_over_sim	Wildtype	dpp	10	1.9160929701447798	0.2	32.594471889437784
874	col2x_sim	Wildtype	col	10	0.49012978890525327	0.2	18.996699933998677
875	dpp2x_over_sim	Wildtype	dpp	10	2.202245732568169	0.2	33.99491989839797
876	col2x_sim	Wildtype	col	10	0.8002806753347185	0.2	20.296205924118482
877	dpp2x_over_sim	Wildtype	dpp	10	2.0533093573327537	0.2	33.462769255385105
878	col2x_sim	Wildtype	col	10	1.011064050639562	0.2	20.490249804996097
879	dpp2x_over_sim	Wildtype	dpp	10	1.4962280420519705	0.2	38.16098321966439
880	col2x_sim	Wildtype	col	10	0.6254490617857548	0.2	22.42382847656953
881	dpp2x_over_sim	Wildtype	dpp	10	1.5784447136710136	0.2	33.79597591951839
882	col2x_sim	Wildtype	col	10	2.6864417786042565	0.2	20.660773215464307
883	dpp2x_over_sim	Wildtype	dpp	10	1.530820859972468	0.2	31.99567991359827
884	col2x_sim	Wildtype	col	10	0.667011887465552	0.2	19.52493049860997
885	dpp2x_over_sim	Wildtype	dpp	10	1.762964690041385	0.2	32.99529990599812
886	col2x_sim	Wildtype	col	10	1.0330329894555297	0.2	20.74015480309606
887	col2x_sim	Wildtype	col	10	0.8195607199849669	0.2	20.620592411848236
888	dpp2x_over_sim	Wildtype	dpp	10	1.3002738739333362	0.2	30.8147562951259
889	col2x_sim	Wildtype	col	10	1.1097784750561277	0.2	19.99729994599892
890	dpp2x_over_sim	Wildtype	dpp	10	1.6469394158853026	0.2	31.843776875537507
891	col2x_sim	Wildtype	col	10	0.7910497549043838	0.2	20.42360847216944
892	col2x_sim	Wildtype	col	10	0.9136107507830038	0.2	19.87087741754835
893	dpp2x_over_sim	Wildtype	dpp	10	2.4399762518145516	0.2	33.49412988259765
894	col2x_sim	Wildtype	col	10	1.2787635871584622	0.2	20.99397987959759
895	dpp2x_over_sim	Wildtype	dpp	10	1.4366921419325687	0.2	35.89615792315846
896	col2x_sim	Wildtype	col	10	0.8541335006857309	0.2	20.987119742394846
897	dpp2x_over_sim	Wildtype	dpp	10	2.0550048853990437	0.2	34.2967659353187
898	col2x_sim	Wildtype	col	10	0.9602837761268123	0.2	18.99767995359907
899	dpp2x_over_sim	Wildtype	dpp	10	2.4915988118752868	0.2	32.9972599451989
900	col2x_sim	Wildtype	col	10	1.6725620584285008	0.2	20.708794175883515
901	dpp2x_over_sim	Wildtype	dpp	10	1.6899375155590528	0.2	32.88455769115382
902	col2x_sim	Wildtype	col	10	1.0335169615681843	0.2	22.240564811296224
903	dpp2x_over_sim	Wildtype	dpp	10	1.8707846201430736	0.2	31.99665993319866
904	col2x_sim	Wildtype	col	10	0.6041368961333006	0.2	19.24072481449629
905	dpp2x_over_sim	Wildtype	dpp	10	1.990172196905237	0.2	36.320506410128196
906	col2x_sim	Wildtype	col	10	0.6341364173921745	0.2	18.996699933998677
907	dpp2x_over_sim	Wildtype	dpp	10	1.8386040636656744	0.2	32.81497629952599
908	col2x_sim	Wildtype	col	10	0.88505136041198	0.2	19.766995339906796
909	dpp2x_over_sim	Wildtype	dpp	10	1.7489538767797708	0.2	37.52103042060841
910	col2x_sim	Wildtype	col	10	1.1519892794384703	0.2	21.320326406528128
911	dpp2x_over_sim	Wildtype	dpp	10	1.9296228462649825	0.2	35.52767055341106
912	col2x_sim	Wildtype	col	10	0.6267887646448947	0.2	19.72387447748955
913	dpp2x_over_sim	Wildtype	dpp	10	2.051374995586045	0.2	34.79265585311706
914	col2x_sim	Wildtype	col	10	2.0419406958382513	0.2	20.980259605192103
915	dpp2x_over_sim	Wildtype	dpp	10	1.4816262383308139	0.2	32.48078961579231
916	col2x_sim	Wildtype	col	10	1.2606510956516488	0.2	22.137662753255064
917	dpp2x_over_sim	Wildtype	dpp	10	1.2848081480294231	0.2	35.79031580631612
918	col2x_sim	Wildtype	col	10	1.0719015216983783	0.2	19.59255185103702
919	dpp2x_over_sim	Wildtype	dpp	10	2.624730130184543	0.2	36.192123842476846
920	col2x_sim	Wildtype	col	10	0.8124667540699853	0.2	19.70917418348367
921	dpp2x_over_sim	Wildtype	dpp	10	1.5559778972865408	0.2	32.62093241864837
922	col2x_sim	Wildtype	col	10	1.159803114372653	0.2	19.87087741754835
923	dpp2x_over_sim	Wildtype	dpp	10	1.1570632197128468	0.2	32.783615672313445
924	col2x_sim	Wildtype	col	10	1.4893482037709045	0.2	22.987339746794934
925	dpp2x_over_sim	Wildtype	dpp	10	1.2602183425865452	0.2	34.49080981619632
926	col2x_sim	Wildtype	col	10	0.829247191241012	0.2	19.370087401748034
927	dpp2x_over_sim	Wildtype	dpp	10	2.381174718186287	0.2	35.41692833856677
928	col2x_sim	Wildtype	col	10	0.7327017494338358	0.2	20.653913078261564
929	dpp2x_over_sim	Wildtype	dpp	10	1.681164128146477	0.2	35.980439608792175
930	col2x_sim	Wildtype	col	10	1.8250805979175788	0.2	22.451269025380505
931	dpp2x_over_sim	Wildtype	dpp	10	1.867115382584491	0.2	34.68485369707394
932	col2x_sim	Wildtype	col	10	1.2785037475594165	0.2	20.82737654753095
933	dpp2x_over_sim	Wildtype	dpp	10	2.704778279430554	0.2	37.99045980919618
934	col2x_sim	Wildtype	col	10	1.155797141773144	0.2	19.70917418348367
935	dpp2x_over_sim	Wildtype	dpp	10	1.3628712295960212	0.2	36.1607632152643
936	col2x_sim	Wildtype	col	10	0.84429177160191	0.2	21.320326406528128
937	dpp2x_over_sim	Wildtype	dpp	10	2.155809197539717	0.2	32.493529870597406
938	col2x_sim	Wildtype	col	10	1.25137574545293	0.2	19.884597691953836
939	dpp2x_over_sim	Wildtype	dpp	10	1.465529266428385	0.2	35.980439608792175
940	col2x_sim	Wildtype	col	10	1.4060472733897007	0.2	20.640192803856074
941	dpp2x_over_sim	Wildtype	dpp	10	1.5493145608365615	0.2	34.58097161943238
942	col2x_sim	Wildtype	col	10	1.0131037834183063	0.2	19.66017320346407
943	dpp2x_over_sim	Wildtype	dpp	10	2.3049969936718844	0.2	33.77343546870937
944	col2x_sim	Wildtype	col	10	1.066980424334794	0.2	20.32952659053181
945	dpp2x_over_sim	Wildtype	dpp	10	1.3577804307525196	0.2	31.86435728714574
946	col2x_sim	Wildtype	col	10	0.9128137406194711	0.2	19.596471929438586
947	dpp2x_over_sim	Wildtype	dpp	10	1.6594713998401827	0.2	33.55195103902078
948	col2x_sim	Wildtype	col	10	1.1210850294098986	0.2	22.49340986819736
949	dpp2x_over_sim	Wildtype	dpp	10	2.270730969762599	0.2	32.98745974919498
950	col2x_sim	Wildtype	col	10	1.4323123923330972	0.2	19.996319926398527
951	dpp2x_over_sim	Wildtype	dpp	10	1.2527239685620803	0.2	31.594851897037938
952	col2x_sim	Wildtype	col	10	1.012890893577444	0.2	20.440268805376107
953	dpp2x_over_sim	Wildtype	dpp	10	1.2257155565171176	0.2	31.99567991359827
954	col2x_sim	Wildtype	col	10	0.5879438164510112	0.2	20.980259605192103
955	dpp2x_over_sim	Wildtype	dpp	10	1.7573316472485923	0.2	34.08116162323246
956	col2x_sim	Wildtype	col	10	1.5445601671304772	0.2	20.992019840396807
957	dpp2x_over_sim	Wildtype	dpp	10	2.049823532898364	0.2	31.843776875537507
958	col2x_sim	Wildtype	col	10	0.9222194813441511	0.2	20.792095841916836
959	dpp2x_over_sim	Wildtype	dpp	10	3.0287404846456605	0.2	33.8439968799376
960	col2x_sim	Wildtype	col	10	0.5244374520680525	0.2	19.48082961659233
961	dpp2x_over_sim	Wildtype	dpp	10	1.0783501777359237	0.2	33.24030480609612
962	col2x_sim	Wildtype	col	10	0.9161783091254728	0.2	21.986739734794693
963	dpp2x_over_sim	Wildtype	dpp	10	2.3111697742771766	0.2	33.81459629192584
964	col2x_sim	Wildtype	col	10	1.3490489915282124	0.2	22.32092641852837
965	dpp2x_over_sim	Wildtype	dpp	10	1.7391426171811983	0.2	32.994319886397726
966	col2x_sim	Wildtype	col	10	1.1384024442975433	0.2	19.663113262265245
967	dpp2x_over_sim	Wildtype	dpp	10	1.1999976485653059	0.2	33.48040960819216
968	col2x_sim	Wildtype	col	10	1.0766291045710676	0.2	21.4585091701834
969	dpp2x_over_sim	Wildtype	dpp	10	1.4552462810199658	0.2	32.493529870597406
970	col2x_sim	Wildtype	col	10	0.7202352270194746	0.2	21.99457989159783
971	dpp2x_over_sim	Wildtype	dpp	10	1.6258012675383076	0.2	38.99007980159603
972	col2x_sim	Wildtype	col	10	0.6353974292002045	0.2	18.892817856357127
973	dpp2x_over_sim	Wildtype	dpp	10	2.0280246316736674	0.2	34.59273185463709
974	col2x_sim	Wildtype	col	10	1.6505979966860729	0.2	19.990439808796175
975	dpp2x_over_sim	Wildtype	dpp	10	2.0451092625888836	0.2	36.790915818316364
976	col2x_sim	Wildtype	col	10	0.8554866602117702	0.2	20.490249804996097
977	dpp2x_over_sim	Wildtype	dpp	10	2.0200133977914376	0.2	33.987079741594826
978	col2x_sim	Wildtype	col	10	0.8150403224499825	0.2	20.708794175883515
979	dpp2x_over_sim	Wildtype	dpp	10	1.6876063890723367	0.2	31.935898717974357
980	col2x_sim	Wildtype	col	10	1.0840056162682075	0.2	19.796395927918557
981	dpp2x_over_sim	Wildtype	dpp	10	2.247211760516547	0.2	34.81519630392607
982	col2x_sim	Wildtype	col	10	0.49352487112050336	0.2	24.280965619312383
983	dpp2x_over_sim	Wildtype	dpp	10	1.357592571459634	0.2	35.425748514970294
984	col2x_sim	Wildtype	col	10	0.8738726355103823	0.2	21.320326406528128
985	dpp2x_over_sim	Wildtype	dpp	10	1.2130469039072849	0.2	37.96007920158403
986	col2x_sim	Wildtype	col	10	0.8145671778669222	0.2	20.89695793915878
987	dpp2x_over_sim	Wildtype	dpp	10	1.2106373754712592	0.2	35.590391807836156
988	col2x_sim	Wildtype	col	10	1.2684122614115045	0.2	21.280145602912057
989	dpp2x_over_sim	Wildtype	dpp	10	1.6153702790078082	0.2	33.19228384567691
990	col2x_sim	Wildtype	col	10	1.1571737459740061	0.2	22.987339746794934
991	dpp2x_over_sim	Wildtype	dpp	10	1.5283958509825566	0.2	32.994319886397726
992	col2x_sim	Wildtype	col	10	0.8962831929592059	0.2	20.240344806896136
993	dpp2x_over_sim	Wildtype	dpp	10	2.9268747052531947	0.2	37.83267665353307
994	col2x_sim	Wildtype	col	10	0.8455087282213146	0.2	20.85187703754075
995	dpp2x_over_sim	Wildtype	dpp	10	1.5968069857306084	0.2	32.88455769115382
996	col2x_sim	Wildtype	col	10	1.1004586985368803	0.2	23.24018480369607
997	col2x_sim	Wildtype	col	10	0.9552767836288665	0.2	21.792695853917078
998	dpp2x_over_sim	Wildtype	dpp	10	1.0895557551731316	0.2	33.49412988259765
999	col2x_sim	Wildtype	col	10	1.1286330745530866	0.2	20.480449608992178
1000	dpp2x_over_sim	Wildtype	dpp	10	1.4056858246034636	0.2	34.39280785615712
1001	col2x_sim	Wildtype	col	10	1.0014023273508637	0.2	24.495589911798234
1002	dpp2x_over_sim	Wildtype	dpp	10	1.4043919687249518	0.2	32.84045680913618
1003	col2x_sim	Wildtype	col	10	0.9637597706836959	0.2	20.12078241564831
1004	dpp2x_over_sim	Wildtype	dpp	10	1.4367477907005342	0.2	35.59235184703694
1005	col2x_sim	Wildtype	col	10	1.2050385126757701	0.2	22.66295325906518
1006	dpp2x_over_sim	Wildtype	dpp	10	0.4928764884513596	0.2	33.99295985919718
1007	col2x_sim	Wildtype	col	10	2.158802117565003	0.2	20.996919938398765
1008	dpp2x_over_sim	Wildtype	dpp	10	1.3235281209369094	0.2	33.63329266585331
1009	col2x_sim	Wildtype	col	10	0.63622443735169	0.2	19.370087401748034
1010	dpp2x_over_sim	Wildtype	dpp	10	1.0832492990426459	0.2	35.240524810496204
1011	col2x_sim	Wildtype	col	10	0.744692802928162	0.2	19.85519710394208
1012	dpp2x_over_sim	Wildtype	dpp	10	1.0403942220564875	0.2	32.71207424148483
1013	col2x_sim	Wildtype	col	10	1.0901430078369239	0.2	20.82737654753095
1014	dpp2x_over_sim	Wildtype	dpp	10	1.5306171261992216	0.2	34.66231324626492
1015	col2x_sim	Wildtype	col	10	1.0775831753472755	0.2	19.414188283765675
1016	dpp2x_over_sim	Wildtype	dpp	10	1.6336691461589197	0.2	35.792275845516905
1017	col2x_sim	Wildtype	col	10	1.0733088983022776	0.2	19.469069381387627
1018	dpp2x_over_sim	Wildtype	dpp	10	2.825524176138891	0.2	37.04082081641633
1019	col2x_sim	Wildtype	col	10	0.8000502357822031	0.2	19.497489949798993
1020	dpp2x_over_sim	Wildtype	dpp	10	2.6715203157739777	0.2	35.59235184703694
1021	col2x_sim	Wildtype	col	10	0.832442176517928	0.2	19.696433928678573
1022	dpp2x_over_sim	Wildtype	dpp	10	1.3697050546271023	0.2	33.566651333026655
1023	dpp2x_over_sim	Wildtype	dpp	10	1.6185412350871127	0.2	33.39220784415688
1024	col2x_sim	Wildtype	col	10	0.8503738498649442	0.2	20.653913078261564
1025	dpp2x_over_sim	Wildtype	dpp	10	2.0145248793738593	0.2	34.39672793455869
1026	col2x_sim	Wildtype	col	10	0.9512151017455873	0.2	20.796015920318403
1027	dpp2x_over_sim	Wildtype	dpp	10	1.738379795093032	0.2	32.98745974919498
1028	col2x_sim	Wildtype	col	10	0.914551833682322	0.2	20.592171843436866
1029	dpp2x_over_sim	Wildtype	dpp	10	1.1323045737773323	0.2	33.70483409668193
1030	col2x_sim	Wildtype	col	10	0.9261157689779537	0.2	20.662733254665092
1031	dpp2x_over_sim	Wildtype	dpp	10	1.3761800654890184	0.2	35.480629612592246
1032	col2x_sim	Wildtype	col	10	1.3336291086687306	0.2	19.99729994599892
1033	dpp2x_over_sim	Wildtype	dpp	10	1.0922294528412613	0.2	31.99665993319866
1034	col2x_sim	Wildtype	col	10	1.296774144690834	0.2	20.987119742394846
1035	dpp2x_over_sim	Wildtype	dpp	10	2.054969458787625	0.2	38.98027960559211
1036	col2x_sim	Wildtype	col	10	1.0470314948842467	0.2	18.808536170723414
1037	col2x_sim	Wildtype	col	10	1.2157881630971095	0.2	21.392847856957136
1038	dpp2x_over_sim	Wildtype	dpp	10	1.6397146304169217	0.2	34.49570991419828
1039	col2x_sim	Wildtype	col	10	1.1312656607198417	0.2	20.566691333826675
1040	dpp2x_over_sim	Wildtype	dpp	10	1.9257514544767123	0.2	35.99513990279805
1041	col2x_sim	Wildtype	col	10	2.013877377733168	0.2	23.451869037380746
1042	dpp2x_ss_sim	Wildtype	dpp	10	3.143281031086709	0.2	33.99785995719914
1043	dpp2x_over_sim	Wildtype	dpp	10	1.378531938707298	0.2	34.59273185463709
1044	col2x_sim	Wildtype	col	10	2.0597982485748174	0.2	23.98695973919478
1045	dpp2x_over_sim	Wildtype	dpp	10	1.593014975264632	0.2	30.94803896077921
1046	col2x_sim	Wildtype	col	10	1.2247275773679493	0.2	20.440268805376107
1047	dpp2x_over_sim	Wildtype	dpp	10	1.0143226725376011	0.2	31.64091281825636
1048	col2x_sim	Wildtype	col	10	0.49133125062767047	0.2	19.4230084601692
1049	dpp2x_over_sim	Wildtype	dpp	10	2.032492325120481	0.2	34.9964999299986
1050	col2x_sim	Wildtype	col	10	2.124401316100336	0.2	23.792915858317166
1051	dpp2x_over_sim	Wildtype	dpp	10	1.7152033625346657	0.2	36.884997699954
1052	col2x_sim	Wildtype	col	10	1.2392189740769637	0.2	20.480449608992178
1053	dpp2x_over_sim	Wildtype	dpp	10	1.7868271025666347	0.2	32.9972599451989
1054	col2x_sim	Wildtype	col	10	0.7916968651335791	0.2	23.6537530750615
1055	dpp2x_over_sim	Wildtype	dpp	10	3.0055928657337385	0.2	33.86065721314426
1056	col2x_sim	Wildtype	col	10	0.6979274176562857	0.2	19.747394947898957
1057	dpp2x_over_sim	Wildtype	dpp	10	1.3935509482372783	0.2	35.98729974599492
1058	col2x_sim	Wildtype	col	10	1.4015180401275504	0.2	21.65353307066141
1059	dpp2x_over_sim	Wildtype	dpp	10	1.1474928766024555	0.2	34.99747994959899
1060	col2x_sim	Wildtype	col	10	0.7813202561008636	0.2	20.480449608992178
1061	dpp2x_over_sim	Wildtype	dpp	10	1.102298448272852	0.2	31.884937698753973
1062	col2x_sim	Wildtype	col	10	0.6904390476475518	0.2	20.192323846476928
1063	dpp2x_over_sim	Wildtype	dpp	10	1.3734476254508763	0.2	33.745014900298
1064	col2x_sim	Wildtype	col	10	1.0086705090091916	0.2	18.99767995359907
1065	dpp2x_over_sim	Wildtype	dpp	10	1.0514084412359586	0.2	33.960619212384245
1066	col2x_sim	Wildtype	col	10	1.4152011884234097	0.2	21.7407548150963
1067	dpp2x_over_sim	Wildtype	dpp	10	1.5216774276230645	0.2	34.980819616392324
1068	col2x_sim	Wildtype	col	10	0.8323277329736739	0.2	19.852257045140902
1069	dpp2x_over_sim	Wildtype	dpp	10	1.2306014652245854	0.2	33.536270725414504
1070	col2x_sim	Wildtype	col	10	0.3045141686589724	0.2	19.799335986719733
1071	dpp2x_over_sim	Wildtype	dpp	10	1.112373361711293	0.2	34.796575931518625
1072	col2x_sim	Wildtype	col	10	0.9818860784740777	0.2	20.160963219264385
1073	dpp2x_over_sim	Wildtype	dpp	10	2.1515034880693977	0.2	38.46282925658513
1074	col2x_sim	Wildtype	col	10	1.2613544419728837	0.2	18.99767995359907
1075	dpp2x_over_sim	Wildtype	dpp	10	1.7722793893652793	0.2	36.42340846816936
1076	col2x_sim	Wildtype	col	10	1.3610791366190402	0.2	21.747614952299045
1077	dpp2x_over_sim	Wildtype	dpp	10	1.6934483592843081	0.2	38.79015580311606
1078	col2x_sim	Wildtype	col	10	1.0290423506167288	0.2	20.49612992259845
1079	dpp2x_over_sim	Wildtype	dpp	10	2.104616029739758	0.2	32.88455769115382
1080	col2x_sim	Wildtype	col	10	0.7194654957542658	0.2	19.496509930198602
1081	dpp2x_over_sim	Wildtype	dpp	10	1.4667505314266343	0.2	34.92397847956959
1082	dpp2x_over_sim	Wildtype	dpp	10	0.7274725101022244	0.2	36.83305666113322
1083	col2x_sim	Wildtype	col	10	1.0194075556767794	0.2	19.24072481449629
1084	dpp2x_over_sim	Wildtype	dpp	10	1.5539352965829543	0.2	34.39280785615712
1085	col2x_sim	Wildtype	col	10	1.057642987258033	0.2	21.19292385847717
1086	dpp2x_over_sim	Wildtype	dpp	10	1.2191907202328605	0.2	37.32698653973079
1087	col2x_sim	Wildtype	col	10	0.7895655194086248	0.2	19.995339906798133
1088	dpp2x_over_sim	Wildtype	dpp	10	1.3123048691344261	0.2	35.660953219064375
1089	col2x_sim	Wildtype	col	10	0.6167826756829285	0.2	18.955539110782215
1090	dpp2x_over_sim	Wildtype	dpp	10	1.2335864353319734	0.2	32.992359847196944
1091	col2x_sim	Wildtype	col	10	1.5769872386291772	0.2	21.4957499149983
1092	dpp2x_over_sim	Wildtype	dpp	10	0.8091245276804914	0.2	30.99507990159803
1093	col2x_sim	Wildtype	col	10	1.143923461219317	0.2	24.775875517510347
1094	dpp2x_over_sim	Wildtype	dpp	10	1.860393953775947	0.2	31.99763995279905
1095	col2x_sim	Wildtype	col	10	1.304294198365446	0.2	23.320546410928216
1096	dpp2x_over_sim	Wildtype	dpp	10	3.0516267415760123	0.2	32.98745974919498
1097	col2x_sim	Wildtype	col	10	1.5712685793633066	0.2	20.980259605192103
1098	dpp2x_over_sim	Wildtype	dpp	10	1.113816588516924	0.2	34.620172403448066
1099	col2x_sim	Wildtype	col	10	1.206203016233455	0.2	22.96087921758435
1100	dpp2x_over_sim	Wildtype	dpp	10	1.7500240079256344	0.2	34.70935418708374
1101	col2x_sim	Wildtype	col	10	0.6027643276538999	0.2	19.99337986759735
1102	dpp2x_over_sim	Wildtype	dpp	10	1.4721646975746179	0.2	34.32028640572811
1103	col2x_sim	Wildtype	col	10	1.101569251333404	0.2	19.99337986759735
1104	dpp2x_over_sim	Wildtype	dpp	10	1.0898745762758892	0.2	33.99589991799836
1105	col2x_sim	Wildtype	col	10	1.1160255852470724	0.2	19.48082961659233
1106	dpp2x_over_sim	Wildtype	dpp	10	1.8937950487359714	0.2	36.98005960119202
1107	dpp2x_over_sim	Wildtype	dpp	10	1.3313685878627501	0.2	31.720294405888115
1108	col2x_sim	Wildtype	col	10	1.7124846036457284	0.2	21.19292385847717
1109	dpp2x_over_sim	Wildtype	dpp	10	1.4228984058073417	0.2	32.70913418268365
1110	col2x_sim	Wildtype	col	10	0.6499898195338336	0.2	19.980639612792253
1111	dpp2x_over_sim	Wildtype	dpp	10	1.3637820819158453	0.2	32.98745974919498
1112	col2x_sim	Wildtype	col	10	1.24200140464596	0.2	19.843436868737374
1113	dpp2x_over_sim	Wildtype	dpp	10	2.82435964015992	0.2	32.9972599451989
1114	col2x_sim	Wildtype	col	10	0.9064379241292585	0.2	19.535710714214282
1115	dpp2x_over_sim	Wildtype	dpp	10	1.3456253829051243	0.2	31.797715954319084
1116	col2x_sim	Wildtype	col	10	1.10113758515921	0.2	19.654293085861717
1117	dpp2x_over_sim	Wildtype	dpp	10	2.260349255188353	0.2	34.87007740154803
1118	col2x_sim	Wildtype	col	10	1.1053211312100337	0.2	22.74037480749615
1119	dpp2x_over_sim	Wildtype	dpp	10	1.0622787777794933	0.2	31.884937698753973
1120	col2x_sim	Wildtype	col	10	0.8460698332668389	0.2	18.886937738754774
1121	dpp2x_over_sim	Wildtype	dpp	10	2.46946861942305	0.2	36.49690993819876
1122	col2x_sim	Wildtype	col	10	1.1475774428110364	0.2	19.9257585151703
1123	dpp2x_over_sim	Wildtype	dpp	10	1.3614522304545285	0.2	35.65409308186163
1124	col2x_sim	Wildtype	col	10	0.816159364132924	0.2	19.61313226264525
1125	dpp2x_over_sim	Wildtype	dpp	10	1.718365830758987	0.2	33.49706994139883
1126	col2x_sim	Wildtype	col	10	2.2778598249330053	0.2	20.783275665513308
1127	dpp2x_over_sim	Wildtype	dpp	10	1.7126322677662418	0.2	32.87083741674833
1128	col2x_sim	Wildtype	col	10	1.186417836138787	0.2	20.99397987959759
1129	dpp2x_over_sim	Wildtype	dpp	10	0.8808992952252487	0.2	30.83043660873217
1130	dpp2x_over_sim	Wildtype	dpp	10	2.2599311993098627	0.2	36.59295185903718
1131	col2x_sim	Wildtype	col	10	1.119264957121712	0.2	22.96087921758435
1132	dpp2x_over_sim	Wildtype	dpp	10	2.164084529623727	0.2	32.6542530850617
1133	col2x_sim	Wildtype	col	10	0.9779467296809637	0.2	21.592771855437107
1134	dpp2x_over_sim	Wildtype	dpp	10	1.4344123562021103	0.2	31.960399207984157
1135	col2x_sim	Wildtype	col	10	1.1071804301494206	0.2	19.931638632772653
1136	dpp2x_over_sim	Wildtype	dpp	10	1.3179403132600456	0.2	33.66073321466429
1137	col2x_sim	Wildtype	col	10	1.034328439433476	0.2	21.320326406528128
1138	dpp2x_over_sim	Wildtype	dpp	10	1.7593245810870648	0.2	35.54041080821616
1139	col2x_sim	Wildtype	col	10	0.6579154788678803	0.2	20.662733254665092
1140	dpp2x_over_sim	Wildtype	dpp	10	1.7371196046092492	0.2	33.9909998199964
1141	col2x_sim	Wildtype	col	10	0.5959696447694522	0.2	18.957499149982997
1142	dpp2x_over_sim	Wildtype	dpp	10	1.3271277650398565	0.2	31.86435728714574
1143	col2x_sim	Wildtype	col	10	1.3542120486177005	0.2	19.995339906798133
1144	dpp2x_over_sim	Wildtype	dpp	10	2.2388593243475507	0.2	34.99061981239625
1145	col2x_sim	Wildtype	col	10	1.5303152764241308	0.2	18.942798855977117
1146	dpp2x_over_sim	Wildtype	dpp	10	1.3734164926998607	0.2	32.54253085061701
1147	col2x_sim	Wildtype	col	10	0.9700830285407874	0.2	21.120402408048157
1148	dpp2x_over_sim	Wildtype	dpp	10	1.477627275126313	0.2	32.993339866797335
1149	col2x_sim	Wildtype	col	10	1.3867628105016583	0.2	19.99729994599892
1150	dpp2x_over_sim	Wildtype	dpp	10	2.806775808735429	0.2	37.48084961699234
1151	col2x_sim	Wildtype	col	10	0.9441740760552839	0.2	18.99767995359907
1152	dpp2x_over_sim	Wildtype	dpp	10	1.901397248545855	0.2	32.79243584871697
1153	col2x_sim	Wildtype	col	10	1.3286696322101734	0.2	18.945738914778293
1154	dpp2x_over_sim	Wildtype	dpp	10	0.9675849204533128	0.2	34.92005840116802
1155	col2x_sim	Wildtype	col	10	1.9154547371218174	0.2	19.48082961659233
1156	dpp2x_over_sim	Wildtype	dpp	10	2.072484465247513	0.2	34.48002960059201
1157	col2x_sim	Wildtype	col	10	0.8063661838152723	0.2	20.870497409948197
1158	dpp2x_over_sim	Wildtype	dpp	10	1.980781578133493	0.2	37.495549910998214
1159	col2x_sim	Wildtype	col	10	0.9053806416487852	0.2	20.992019840396807
1160	dpp2x_over_sim	Wildtype	dpp	10	2.543383800553656	0.2	32.92081841636833
1161	col2x_sim	Wildtype	col	10	2.0162080121028896	0.2	20.6127522550451
1162	dpp2x_over_sim	Wildtype	dpp	10	2.036882639476297	0.2	34.960239204784095
1163	col2x_sim	Wildtype	col	10	0.7180772140829712	0.2	19.48082961659233
1164	dpp2x_over_sim	Wildtype	dpp	10	1.665045124602252	0.2	34.327146542930855
1165	col2x_sim	Wildtype	col	10	1.3169517975855236	0.2	20.660773215464307
1166	dpp2x_over_sim	Wildtype	dpp	10	2.141348343664573	0.2	33.87045740914818
1167	col2x_sim	Wildtype	col	10	1.5076158175559755	0.2	20.32070641412828
1168	dpp2x_over_sim	Wildtype	dpp	10	1.5697999264577178	0.2	35.99023980479609
1169	col2x_sim	Wildtype	col	10	0.6206014337685061	0.2	18.99767995359907
1170	dpp2x_over_sim	Wildtype	dpp	10	1.4665331750785107	0.2	32.82673653473069
1171	col2x_sim	Wildtype	col	10	1.2705109906007939	0.2	19.74053481069621
1172	dpp2x_over_sim	Wildtype	dpp	10	1.6025948172007185	0.2	35.99709994199884
1173	col2x_sim	Wildtype	col	10	0.9898954975894619	0.2	19.74053481069621
1174	dpp2x_over_sim	Wildtype	dpp	10	1.6037125423291976	0.2	30.997039940798814
1175	col2x_sim	Wildtype	col	10	0.9199353733089789	0.2	21.792695853917078
1176	dpp2x_over_sim	Wildtype	dpp	10	1.9423599459516456	0.2	33.79793595871917
1177	col2x_sim	Wildtype	col	10	1.0850882876967738	0.2	20.592171843436866
1178	dpp2x_over_sim	Wildtype	dpp	10	1.914700389690476	0.2	31.774195483909676
1179	col2x_sim	Wildtype	col	10	1.2081427126348603	0.2	21.592771855437107
1180	dpp2x_over_sim	Wildtype	dpp	10	1.1550877701025906	0.2	32.98745974919498
1181	col2x_sim	Wildtype	col	10	1.4995839686752004	0.2	18.99767995359907
1182	dpp2x_over_sim	Wildtype	dpp	10	1.3742168390168408	0.2	34.693673873477465
1183	col2x_sim	Wildtype	col	10	1.3012774246086427	0.2	19.906158123162463
1184	dpp2x_over_sim	Wildtype	dpp	10	1.3611173432205708	0.2	35.192503850076996
1185	col2x_sim	Wildtype	col	10	0.9591592016776838	0.2	21.480069601392024
1186	dpp2x_over_sim	Wildtype	dpp	10	0.893663000636646	0.2	33.66269325386507
1187	col2x_sim	Wildtype	col	10	0.9353223275322381	0.2	20.160963219264385
1188	dpp2x_over_sim	Wildtype	dpp	10	1.3460483017902785	0.2	35.74033480669613
1189	col2x_sim	Wildtype	col	10	1.0809116130865017	0.2	21.490849816996338
1190	dpp2x_over_sim	Wildtype	dpp	10	1.5356275334590748	0.2	35.39830796615932
1191	col2x_sim	Wildtype	col	10	1.166886485654096	0.2	20.490249804996097
1192	dpp2x_over_sim	Wildtype	dpp	10	2.121464896873879	0.2	34.49080981619632
1193	col2x_sim	Wildtype	col	10	0.5700426188045155	0.2	19.542570851417025
1194	dpp2x_over_sim	Wildtype	dpp	10	1.3459186196039574	0.2	34.980819616392324
1195	col2x_sim	Wildtype	col	10	1.1030635155121709	0.2	22.987339746794934
1196	dpp2x_over_sim	Wildtype	dpp	10	3.001487144516793	0.2	35.70897417948358
1197	col2x_sim	Wildtype	col	10	0.9207640419465317	0.2	18.82715654313086
1198	dpp2x_over_sim	Wildtype	dpp	10	1.2856477623383455	0.2	36.99671993439868
1199	col2x_sim	Wildtype	col	10	1.878569108774082	0.2	19.566091321826434
1200	dpp2x_over_sim	Wildtype	dpp	10	2.6172954038176774	0.2	36.69683393667873
1201	col2x_sim	Wildtype	col	10	0.6913340910600609	0.2	19.55335106702134
1202	dpp2x_over_sim	Wildtype	dpp	10	1.6455756549992733	0.2	34.39280785615712
1203	col2x_sim	Wildtype	col	10	1.5503223708573464	0.2	19.79247584951699
1204	dpp2x_over_sim	Wildtype	dpp	10	1.4097605932633546	0.2	32.69345386907738
1205	col2x_sim	Wildtype	col	10	2.881932807881223	0.2	20.870497409948197
1206	dpp2x_over_sim	Wildtype	dpp	10	1.9971730470281521	0.2	34.382027640552806
1207	col2x_sim	Wildtype	col	10	1.2057140000731927	0.2	19.992399847996957
1208	dpp2x_over_sim	Wildtype	dpp	10	1.8234317583120918	0.2	38.99007980159603
1209	col2x_sim	Wildtype	col	10	1.4947860361315926	0.2	22.65413308266165
1210	dpp2x_over_sim	Wildtype	dpp	10	1.8816701696325049	0.2	36.99377987559751
1211	col2x_sim	Wildtype	col	10	0.7838763581484064	0.2	18.998659973199462
1212	dpp2x_over_sim	Wildtype	dpp	10	2.4723560384026824	0.2	37.79641592831857
1213	col2x_sim	Wildtype	col	10	1.0237387944634873	0.2	21.592771855437107
1214	dpp2x_over_sim	Wildtype	dpp	10	1.4616516580718586	0.2	36.98005960119202
1215	col2x_sim	Wildtype	col	10	0.29923700930816066	0.2	18.874197483949676
1216	dpp2x_over_sim	Wildtype	dpp	10	1.709271444250491	0.2	33.85183703674073
1217	col2x_sim	Wildtype	col	10	1.6928060115256762	0.2	23.56653133062661
1218	dpp2x_over_sim	Wildtype	dpp	10	1.556246812970538	0.2	32.9972599451989
1219	col2x_sim	Wildtype	col	10	1.246996244789607	0.2	20.6127522550451
1220	dpp2x_over_sim	Wildtype	dpp	10	1.0443525934383027	0.2	31.993719874397485
1221	col2x_sim	Wildtype	col	10	1.1023393422258658	0.2	20.980259605192103
1222	dpp2x_over_sim	Wildtype	dpp	10	2.0609308083467766	0.2	34.45160903218064
1223	col2x_sim	Wildtype	col	10	1.7256650860489702	0.2	20.653913078261564
1224	dpp2x_over_sim	Wildtype	dpp	10	1.6181385410125324	0.2	34.59665193303866
1225	col2x_sim	Wildtype	col	10	1.3827871978321677	0.2	20.653913078261564
1226	dpp2x_over_sim	Wildtype	dpp	10	2.299452308812216	0.2	36.37048740974819
1227	col2x_sim	Wildtype	col	10	0.7579710318142733	0.2	19.996319926398527
1228	dpp2x_over_sim	Wildtype	dpp	10	1.0871691148163627	0.2	33.49412988259765
1229	col2x_sim	Wildtype	col	10	0.5245927383137939	0.2	19.996319926398527
1230	dpp2x_over_sim	Wildtype	dpp	10	0.9673615565035266	0.2	35.980439608792175
1231	col2x_sim	Wildtype	col	10	1.6883586454602608	0.2	20.830316606332126
1232	dpp2x_over_sim	Wildtype	dpp	10	2.313262912517214	0.2	35.86087721754435
1233	col2x_sim	Wildtype	col	10	0.5599807041587505	0.2	18.99767995359907
1234	dpp2x_over_sim	Wildtype	dpp	10	0.9551722511569489	0.2	36.870297405948115
1235	col2x_sim	Wildtype	col	10	1.8972293476836468	0.2	20.870497409948197
1236	dpp2x_over_sim	Wildtype	dpp	10	1.1994599016101963	0.2	36.36068721374427
1237	col2x_sim	Wildtype	col	10	1.2466863041326577	0.2	20.926358527170542
1238	dpp2x_over_sim	Wildtype	dpp	10	1.5842103656558415	0.2	34.72405448108962
1239	col2x_sim	Wildtype	col	10	1.0569803574694088	0.2	19.992399847996957
1240	dpp2x_over_sim	Wildtype	dpp	10	0.8897741677651163	0.2	34.99453989079781
1241	col2x_sim	Wildtype	col	10	1.9859009333466662	0.2	21.990659813196263
1242	dpp2x_over_sim	Wildtype	dpp	10	1.481597343081253	0.2	33.92631852637052
1243	col2x_sim	Wildtype	col	10	1.1189532999293015	0.2	18.93887877757555
1244	dpp2x_over_sim	Wildtype	dpp	10	1.0361614686283738	0.2	32.77381547630952
1245	col2x_sim	Wildtype	col	10	0.7253914226003515	0.2	19.99337986759735
1246	dpp2x_over_sim	Wildtype	dpp	10	0.8655971400903847	0.2	32.7404948098962
1247	col2x_sim	Wildtype	col	10	1.8405750202219726	0.2	22.568871377427545
1248	dpp2x_over_sim	Wildtype	dpp	10	1.3808946904768296	0.2	35.63253265065301
1249	col2x_sim	Wildtype	col	10	1.3696925731942111	0.2	21.493789875797514
1250	dpp2x_over_sim	Wildtype	dpp	10	1.1890971452573815	0.2	33.92631852637052
1251	col2x_sim	Wildtype	col	10	1.333559898626521	0.2	21.98085961719234
1252	dpp2x_over_sim	Wildtype	dpp	10	2.5633771094405606	0.2	32.89631792635853
1253	col2x_sim	Wildtype	col	10	1.432482363557776	0.2	21.99359987199744
1254	dpp2x_over_sim	Wildtype	dpp	10	1.359518572912738	0.2	31.99567991359827
1255	col2x_sim	Wildtype	col	10	0.9329754889161552	0.2	20.280525610512207
1256	dpp2x_over_sim	Wildtype	dpp	10	0.9670183491275911	0.2	35.49042980859617
1257	col2x_sim	Wildtype	col	10	1.3599190137597192	0.2	21.4957499149983
1258	dpp2x_over_sim	Wildtype	dpp	10	1.420353073895086	0.2	34.82695653913078
1259	col2x_sim	Wildtype	col	10	0.9344203979954371	0.2	19.815016300326004
1260	dpp2x_over_sim	Wildtype	dpp	10	1.9721702912848413	0.2	34.39280785615712
1261	col2x_sim	Wildtype	col	10	0.6482578609674369	0.2	20.3922478449569
1262	col2x_sim	Wildtype	col	10	1.3076521505147642	0.2	22.269965399307985
1263	dpp2x_over_sim	Wildtype	dpp	10	1.5429685667283108	0.2	33.82733654673093
1264	col2x_sim	Wildtype	col	10	2.144715878023934	0.2	21.990659813196263
1265	dpp2x_over_sim	Wildtype	dpp	10	1.535057967361482	0.2	34.360467209344186
1266	col2x_sim	Wildtype	col	10	0.9950918267866872	0.2	19.19270385407708
1267	dpp2x_over_sim	Wildtype	dpp	10	2.2098762461919716	0.2	33.98021960439208
1268	dpp2x_over_sim	Wildtype	dpp	10	1.6791818501626248	0.2	34.49080981619632
1269	col2x_sim	Wildtype	col	10	0.7539111162249128	0.2	19.62097241944839
1270	dpp2x_over_sim	Wildtype	dpp	10	1.6337128855304062	0.2	35.870677413548265
1271	col2x_sim	Wildtype	col	10	3.2077848218274503	0.2	23.36072721454429
1272	dpp2x_over_sim	Wildtype	dpp	10	1.9674905910922762	0.2	34.39280785615712
1273	col2x_sim	Wildtype	col	10	0.7857795444758795	0.2	18.996699933998677
1274	dpp2x_over_sim	Wildtype	dpp	10	2.056503002936869	0.2	35.99415988319766
1275	col2x_sim	Wildtype	col	10	1.5628657715094312	0.2	22.49340986819736
1276	dpp2x_over_sim	Wildtype	dpp	10	2.105205195896095	0.2	35.82755655113102
1277	col2x_sim	Wildtype	col	10	1.7105287175623154	0.2	19.640572811456227
1278	dpp2x_over_sim	Wildtype	dpp	10	0.8989780691515722	0.2	37.526910538210764
1279	col2x_sim	Wildtype	col	10	1.4478251961232966	0.2	18.99767995359907
1280	dpp2x_over_sim	Wildtype	dpp	10	0.8596329281497185	0.2	33.37064741294826
1281	col2x_sim	Wildtype	col	10	1.1793330490515788	0.2	20.89695793915878
1282	dpp2x_over_sim	Wildtype	dpp	10	1.5144193893311342	0.2	31.99763995279905
1283	col2x_sim	Wildtype	col	10	0.715258293634143	0.2	20.327566551331024
1284	dpp2x_over_sim	Wildtype	dpp	10	1.2039049215393407	0.2	32.9972599451989
1285	col2x_sim	Wildtype	col	10	1.4046380079237957	0.2	20.96065921318426
1286	dpp2x_over_sim	Wildtype	dpp	10	1.3795792305586656	0.2	31.689913798275963
1287	col2x_sim	Wildtype	col	10	1.7818940626108937	0.2	22.827596551931038
1288	dpp2x_over_sim	Wildtype	dpp	10	1.829660468803483	0.2	31.994699893997876
1289	col2x_sim	Wildtype	col	10	0.7738035431900196	0.2	19.852257045140902
1290	dpp2x_over_sim	Wildtype	dpp	10	2.137896160975917	0.2	33.49706994139883
1291	col2x_sim	Wildtype	col	10	1.3841043586697965	0.2	22.987339746794934
1292	dpp2x_over_sim	Wildtype	dpp	10	1.5938801366487434	0.2	32.76695533910678
1293	col2x_sim	Wildtype	col	10	0.5834233816205308	0.2	19.992399847996957
1294	dpp2x_over_sim	Wildtype	dpp	10	2.222905171836081	0.2	35.792275845516905
1295	col2x_sim	Wildtype	col	10	2.0815187572405827	0.2	21.826996539930796
1296	dpp2x_over_sim	Wildtype	dpp	10	1.3111612938406476	0.2	32.832616652333044
1297	col2x_sim	Wildtype	col	10	0.8703288950830228	0.2	20.566691333826675
1298	dpp2x_over_sim	Wildtype	dpp	10	0.9369090711788352	0.2	32.35142702854057
1299	col2x_sim	Wildtype	col	10	0.46450505824550414	0.2	19.980639612792253
1300	dpp2x_over_sim	Wildtype	dpp	10	1.571774368719141	0.2	35.81089621792435
1301	col2x_sim	Wildtype	col	10	1.139241238925659	0.2	20.480449608992178
1302	dpp2x_over_sim	Wildtype	dpp	10	1.5213764082557588	0.2	33.66073321466429
1303	col2x_sim	Wildtype	col	10	0.7579928259232699	0.2	20.490249804996097
1304	dpp2x_over_sim	Wildtype	dpp	10	1.7444059723741705	0.2	34.85145702914058
1305	col2x_sim	Wildtype	col	10	0.8334248768300433	0.2	19.995339906798133
1306	dpp2x_over_sim	Wildtype	dpp	10	1.9186131057650873	0.2	36.32932658653173
1307	col2x_sim	Wildtype	col	10	1.0311055365964394	0.2	20.85187703754075
1308	dpp2x_over_sim	Wildtype	dpp	10	1.042338863371051	0.2	30.997039940798814
1309	col2x_sim	Wildtype	col	10	1.100700950574081	0.2	21.566311326226522
1310	dpp2x_over_sim	Wildtype	dpp	10	2.231539414706912	0.2	36.59687193743875
1311	col2x_sim	Wildtype	col	10	0.7343407912135909	0.2	19.712114242284844
1312	dpp2x_over_sim	Wildtype	dpp	10	1.4806966274909663	0.2	33.993939878797576
1313	col2x_sim	Wildtype	col	10	1.5932732634072122	0.2	21.96027920558411
1314	dpp2x_over_sim	Wildtype	dpp	10	1.8292261450397973	0.2	33.960619212384245
1315	col2x_sim	Wildtype	col	10	1.288000135867392	0.2	21.451649032980658
1316	col2x_sim	Wildtype	col	10	1.182725971184103	0.2	20.63333266665333
1317	dpp2x_over_sim	Wildtype	dpp	10	2.0161303164865636	0.2	32.70913418268365
1318	col2x_sim	Wildtype	col	10	0.9445402267625957	0.2	19.99827996559931
1319	dpp2x_over_sim	Wildtype	dpp	10	0.6261223125917182	0.2	31.651693033860674
1320	col2x_sim	Wildtype	col	10	1.1048558425754156	0.2	20.796015920318403
1321	dpp2x_over_sim	Wildtype	dpp	10	2.006013199035479	0.2	38.72449448988979
1322	col2x_sim	Wildtype	col	10	1.2402614385677484	0.2	19.99337986759735
1323	dpp2x_over_sim	Wildtype	dpp	10	1.2061767715680098	0.2	37.497509950199
1324	col2x_sim	Wildtype	col	10	0.5483287697370283	0.2	18.99767995359907
1325	dpp2x_over_sim	Wildtype	dpp	10	1.31161156351399	0.2	33.99295985919718
1326	col2x_sim	Wildtype	col	10	0.7986326923611168	0.2	20.490249804996097
1327	dpp2x_over_sim	Wildtype	dpp	10	1.8440495262833938	0.2	34.980819616392324
1328	col2x_sim	Wildtype	col	10	1.121474261146306	0.2	19.884597691953836
1329	dpp2x_over_sim	Wildtype	dpp	10	1.1042071847151524	0.2	33.08056161123222
1330	col2x_sim	Wildtype	col	10	0.9390028075262661	0.2	19.960059201184023
1331	dpp2x_over_sim	Wildtype	dpp	10	1.492008889065533	0.2	31.905518110362205
1332	col2x_sim	Wildtype	col	10	1.8044826262381892	0.2	19.990439808796175
1333	dpp2x_over_sim	Wildtype	dpp	10	1.6459941830924893	0.2	34.99061981239625
1334	col2x_sim	Wildtype	col	10	0.6603817119225635	0.2	19.663113262265245
1335	dpp2x_over_sim	Wildtype	dpp	10	1.3314405627867116	0.2	32.63269265385308
1336	col2x_sim	Wildtype	col	10	0.900869711204032	0.2	20.995939918798374
1337	dpp2x_over_sim	Wildtype	dpp	10	1.7463606213760334	0.2	32.92669853397068
1338	col2x_sim	Wildtype	col	10	0.5031848676810182	0.2	21.851497029940596
1339	dpp2x_over_sim	Wildtype	dpp	10	1.4806906729677822	0.2	34.6534930698614
1340	col2x_sim	Wildtype	col	10	0.8654149132891744	0.2	18.99767995359907
1341	dpp2x_over_sim	Wildtype	dpp	10	1.3922929826780686	0.2	35.65409308186163
1342	col2x_sim	Wildtype	col	10	0.6946862629497734	0.2	20.240344806896136
1343	dpp2x_over_sim	Wildtype	dpp	10	0.5314396899825908	0.2	34.16054321086421
1344	col2x_sim	Wildtype	col	10	1.4717666544262253	0.2	24.70923418468369
1345	dpp2x_over_sim	Wildtype	dpp	10	2.163750760133282	0.2	34.82695653913078
1346	col2x_sim	Wildtype	col	10	1.2388664533942542	0.2	20.551991039820795
1347	dpp2x_over_sim	Wildtype	dpp	10	2.2509577455519167	0.2	33.66073321466429
1348	col2x_sim	Wildtype	col	10	0.9219917991495804	0.2	19.995339906798133
1349	dpp2x_over_sim	Wildtype	dpp	10	1.7793185800305635	0.2	31.99665993319866
1350	col2x_sim	Wildtype	col	10	1.051287033008088	0.2	21.986739734794693
1351	dpp2x_over_sim	Wildtype	dpp	10	1.6480144952604887	0.2	33.68523370467409
1352	col2x_sim	Wildtype	col	10	1.1698570937740074	0.2	21.792695853917078
1353	dpp2x_over_sim	Wildtype	dpp	10	1.477644684923687	0.2	34.49080981619632
1354	col2x_sim	Wildtype	col	10	1.7001093188109075	0.2	20.990059801196022
1355	dpp2x_over_sim	Wildtype	dpp	10	1.3534441252904705	0.2	33.993939878797576
1356	col2x_sim	Wildtype	col	10	0.5466102699291094	0.2	21.65353307066141
1357	dpp2x_over_sim	Wildtype	dpp	10	1.5281126347723621	0.2	32.76695533910678
1358	col2x_sim	Wildtype	col	10	0.7388535651814029	0.2	19.107442148842974
1359	dpp2x_over_sim	Wildtype	dpp	10	2.0910195386316914	0.2	33.55195103902078
1360	col2x_sim	Wildtype	col	10	1.167787297078264	0.2	18.965339306786134
1361	dpp2x_over_sim	Wildtype	dpp	10	1.6629864207043927	0.2	36.56649132982659
1362	col2x_sim	Wildtype	col	10	0.7579578536769164	0.2	19.79247584951699
1363	dpp2x_over_sim	Wildtype	dpp	10	1.7679765891160686	0.2	34.58097161943238
1364	col2x_sim	Wildtype	col	10	1.0126452049589059	0.2	20.830316606332126
1365	dpp2x_over_sim	Wildtype	dpp	10	4.109669656008315	0.2	36.59687193743875
1366	col2x_sim	Wildtype	col	10	0.991975355412937	0.2	20.980259605192103
1367	dpp2x_over_sim	Wildtype	dpp	10	1.5721775360192292	0.2	31.99665993319866
1368	col2x_sim	Wildtype	col	10	0.682189447549242	0.2	18.808536170723414
1369	dpp2x_over_sim	Wildtype	dpp	10	1.3808538072680896	0.2	33.74011480229604
1370	col2x_sim	Wildtype	col	10	1.1455967864562682	0.2	20.660773215464307
1371	dpp2x_over_sim	Wildtype	dpp	10	2.175434661551954	0.2	34.99355987119742
1372	col2x_sim	Wildtype	col	10	1.3893167976521732	0.2	22.280745614912295
1373	dpp2x_over_sim	Wildtype	dpp	10	1.1159206531013073	0.2	30.93137862757255
1374	col2x_sim	Wildtype	col	10	1.2570658505130168	0.2	22.66393327866557
1375	dpp2x_over_sim	Wildtype	dpp	10	0.9454821008218742	0.2	35.72367447348947
1376	col2x_sim	Wildtype	col	10	1.6123975737768603	0.2	22.592391847836954
1377	dpp2x_over_sim	Wildtype	dpp	10	2.133594027802414	0.2	37.88069761395228
1378	col2x_sim	Wildtype	col	10	0.912245605828242	0.2	18.896737934758693
1379	dpp2x_over_sim	Wildtype	dpp	10	1.6224655557151964	0.2	35.662913258265164
1380	col2x_sim	Wildtype	col	10	1.0383646389441699	0.2	21.542790855817113
1381	dpp2x_over_sim	Wildtype	dpp	10	1.6242885922587507	0.2	33.63329266585331
1382	col2x_sim	Wildtype	col	10	1.7619485348045174	0.2	23.392087841756833
1383	dpp2x_over_sim	Wildtype	dpp	10	1.8724155821179522	0.2	35.44044880897618
1384	col2x_sim	Wildtype	col	10	1.5913996582184708	0.2	23.423448468969376
1385	dpp2x_over_sim	Wildtype	dpp	10	1.339761121178134	0.2	32.79635592711854
1386	col2x_sim	Wildtype	col	10	0.9271704141953737	0.2	19.996319926398527
1387	dpp2x_over_sim	Wildtype	dpp	10	1.2962518907104674	0.2	33.990019800396006
1388	col2x_sim	Wildtype	col	10	0.9817749291313694	0.2	23.708634172683453
1389	dpp2x_over_sim	Wildtype	dpp	10	1.656965669386957	0.2	34.79755595111902
1390	col2x_sim	Wildtype	col	10	1.0955627190182902	0.2	20.96065921318426
1391	dpp2x_over_sim	Wildtype	dpp	10	1.3732656580954627	0.2	34.55157103142063
1392	col2x_sim	Wildtype	col	10	0.7966041321358445	0.2	20.980259605192103
1393	dpp2x_over_sim	Wildtype	dpp	10	1.6939338972729034	0.2	32.994319886397726
1394	col2x_sim	Wildtype	col	10	1.6273969064319478	0.2	20.992019840396807
1395	dpp2x_over_sim	Wildtype	dpp	10	1.4153295983726253	0.2	32.85221704434088
1396	col2x_sim	Wildtype	col	10	1.2072713805025137	0.2	21.320326406528128
1397	dpp2x_over_sim	Wildtype	dpp	10	1.4108204230441506	0.2	33.64603292065841
1398	col2x_sim	Wildtype	col	10	1.555575279369682	0.2	21.792695853917078
1399	dpp2x_over_sim	Wildtype	dpp	10	1.6333706995138977	0.2	31.930998619972396
1400	col2x_sim	Wildtype	col	10	1.32835548831716	0.2	23.16080321606432
1401	dpp2x_over_sim	Wildtype	dpp	10	2.178493670762576	0.2	35.69623392467849
1402	col2x_sim	Wildtype	col	10	0.6641545616637975	0.2	21.592771855437107
1403	dpp2x_over_sim	Wildtype	dpp	10	1.5384978587387321	0.2	33.04038080761615
1404	col2x_sim	Wildtype	col	10	1.0873840189791404	0.2	23.16080321606432
1405	dpp2x_over_sim	Wildtype	dpp	10	2.441713600913008	0.2	35.99219984399688
1406	col2x_sim	Wildtype	col	10	1.0972128098780363	0.2	20.596091921838436
1407	dpp2x_over_sim	Wildtype	dpp	10	0.8685014703075865	0.2	31.98097961959239
1408	col2x_sim	Wildtype	col	10	1.1921609747022774	0.2	20.814636292725854
1409	dpp2x_over_sim	Wildtype	dpp	10	1.9562764322795416	0.2	34.664273285465704
1410	col2x_sim	Wildtype	col	10	1.244764869237324	0.2	23.740974819496387
1411	dpp2x_over_sim	Wildtype	dpp	10	1.5158191260641336	0.2	35.63253265065301
1412	col2x_sim	Wildtype	col	10	0.9007929950172923	0.2	19.48082961659233
1413	dpp2x_over_sim	Wildtype	dpp	10	1.0579376950931347	0.2	32.84339686793736
1414	col2x_sim	Wildtype	col	10	1.0123802648323699	0.2	22.495369907398146
1415	dpp2x_over_sim	Wildtype	dpp	10	2.6839448972069118	0.2	38.36090721814436
1416	col2x_sim	Wildtype	col	10	1.5549705625364236	0.2	19.995339906798133
1417	dpp2x_over_sim	Wildtype	dpp	10	2.8449637080367967	0.2	37.573951479029574
1418	col2x_sim	Wildtype	col	10	0.7742482088295525	0.2	20.96065921318426
1419	dpp2x_over_sim	Wildtype	dpp	10	2.422531373511345	0.2	38.69411388227764
1420	col2x_sim	Wildtype	col	10	0.6685884845132021	0.2	23.992839856797133
1421	dpp2x_over_sim	Wildtype	dpp	10	1.6370217131326135	0.2	31.993719874397485
1422	col2x_sim	Wildtype	col	10	0.9306050840514936	0.2	19.960059201184023
1423	dpp2x_over_sim	Wildtype	dpp	10	2.0283777400939234	0.2	33.63329266585331
1424	col2x_sim	Wildtype	col	10	1.647489753537129	0.2	18.93887877757555
1425	dpp2x_over_sim	Wildtype	dpp	10	1.41108898685543	0.2	38.1962639252785
1426	col2x_sim	Wildtype	col	10	0.8424145249373423	0.2	20.664693293865877
1427	dpp2x_over_sim	Wildtype	dpp	10	1.1429237321535461	0.2	34.89555791115822
1428	col2x_sim	Wildtype	col	10	0.6132487508301881	0.2	18.83205664113282
1429	dpp2x_over_sim	Wildtype	dpp	10	1.60402668631518	0.2	35.04060081201624
1430	col2x_sim	Wildtype	col	10	0.9287863480791245	0.2	18.95357907158143
1431	dpp2x_over_sim	Wildtype	dpp	10	1.3803462622566873	0.2	33.99589991799836
1432	col2x_sim	Wildtype	col	10	0.8740286880900041	0.2	23.99087981759635
1433	dpp2x_over_sim	Wildtype	dpp	10	1.4318258115672233	0.2	31.884937698753973
1434	col2x_sim	Wildtype	col	10	0.9769805958859125	0.2	21.320326406528128
1435	dpp2x_over_sim	Wildtype	dpp	10	1.724419263632375	0.2	35.70897417948358
1436	col2x_sim	Wildtype	col	10	0.9008702229431919	0.2	19.99729994599892
1437	dpp2x_over_sim	Wildtype	dpp	10	1.9846319048660903	0.2	33.89593791875837
1438	col2x_sim	Wildtype	col	10	1.0346335942829183	0.2	20.994959899197983
1439	dpp2x_over_sim	Wildtype	dpp	10	1.3488938087293914	0.2	32.89631792635853
1440	col2x_sim	Wildtype	col	10	1.1844757878971148	0.2	21.320326406528128
1441	dpp2x_over_sim	Wildtype	dpp	10	1.3683293543792563	0.2	34.21836436728734
1442	col2x_sim	Wildtype	col	10	0.717638288364351	0.2	21.65353307066141
1443	dpp2x_over_sim	Wildtype	dpp	10	1.1045215505956607	0.2	31.596811936238723
1444	col2x_sim	Wildtype	col	10	0.6600262049081027	0.2	18.99767995359907
1445	dpp2x_over_sim	Wildtype	dpp	10	1.5857285541580195	0.2	35.83245664913298
1446	col2x_sim	Wildtype	col	10	0.8520911490601393	0.2	18.920258405168102
1447	dpp2x_over_sim	Wildtype	dpp	10	0.773019060010594	0.2	35.98729974599492
1448	col2x_sim	Wildtype	col	10	0.7625435213391349	0.2	19.49552991059821
1449	dpp2x_over_sim	Wildtype	dpp	10	1.0525219840658706	0.2	31.782035640712813
1450	col2x_sim	Wildtype	col	10	0.59822648130768	0.2	19.59255185103702
1451	dpp2x_over_sim	Wildtype	dpp	10	1.503084278673105	0.2	34.4810096201924
1452	col2x_sim	Wildtype	col	10	1.4735718363573973	0.2	22.240564811296224
1453	dpp2x_ss_sim	Wildtype	dpp	10	3.475064484006058	0.2	34.99747994959899
1454	dpp2x_over_sim	Wildtype	dpp	10	1.4294702284454925	0.2	32.72383447668953
1455	col2x_sim	Wildtype	col	10	1.0030583674348608	0.2	20.660773215464307
1456	dpp2x_over_sim	Wildtype	dpp	10	1.7397929004277217	0.2	37.49358987179743
1457	col2x_sim	Wildtype	col	10	0.8344595042493316	0.2	21.99359987199744
1458	dpp2x_over_sim	Wildtype	dpp	10	1.7982148380921368	0.2	34.39672793455869
1459	col2x_sim	Wildtype	col	10	0.40711105324480107	0.2	18.931038620772412
1460	dpp2x_over_sim	Wildtype	dpp	10	2.121626959142825	0.2	34.980819616392324
1461	col2x_sim	Wildtype	col	10	1.5341846883816932	0.2	20.90577811556231
1462	dpp2x_over_sim	Wildtype	dpp	10	1.7568466313223925	0.2	33.540190803816074
1463	col2x_sim	Wildtype	col	10	0.8644784447609605	0.2	19.830696613932275
1464	dpp2x_over_sim	Wildtype	dpp	10	2.3344196501118453	0.2	36.99573991479829
1465	col2x_sim	Wildtype	col	10	1.3448772376257587	0.2	19.99729994599892
1466	dpp2x_over_sim	Wildtype	dpp	10	2.283629627586105	0.2	35.565891317826356
1467	col2x_sim	Wildtype	col	10	2.3249906367493627	0.2	19.852257045140902
1468	dpp2x_over_sim	Wildtype	dpp	10	2.5491233083988787	0.2	31.994699893997876
1469	col2x_sim	Wildtype	col	10	0.7876662133152444	0.2	20.494169883397667
1470	dpp2x_over_sim	Wildtype	dpp	10	1.7646279323948233	0.2	32.88455769115382
1471	col2x_sim	Wildtype	col	10	1.4980107513722436	0.2	23.320546410928216
1472	dpp2x_over_sim	Wildtype	dpp	10	3.6215760470243135	0.2	38.16098321966439
1473	col2x_sim	Wildtype	col	10	0.6879962981607642	0.2	18.99767995359907
1474	dpp2x_over_sim	Wildtype	dpp	10	1.8196826914996502	0.2	32.99627992559851
1475	col2x_sim	Wildtype	col	10	1.0785860865487296	0.2	22.992239844796895
1476	dpp2x_over_sim	Wildtype	dpp	10	2.45160986317495	0.2	38.65393307866157
1477	col2x_sim	Wildtype	col	10	0.7459769957368213	0.2	22.32092641852837
1478	dpp2x_over_sim	Wildtype	dpp	10	1.241565728917231	0.2	34.9964999299986
1479	col2x_sim	Wildtype	col	10	0.8475259139635041	0.2	20.240344806896136
1480	dpp2x_over_sim	Wildtype	dpp	10	1.6213707516694136	0.2	32.990399807996155
1481	col2x_sim	Wildtype	col	10	1.0746813075654278	0.2	20.409888197763955
1482	dpp2x_over_sim	Wildtype	dpp	10	2.0781966713313316	0.2	35.326766535330705
1483	col2x_sim	Wildtype	col	10	0.9715103697348824	0.2	19.76307526150523
1484	dpp2x_over_sim	Wildtype	dpp	10	2.4940510107304634	0.2	34.99355987119742
1485	col2x_sim	Wildtype	col	10	1.2846081669869687	0.2	22.32680653613072
1486	dpp2x_over_sim	Wildtype	dpp	10	2.219803117404827	0.2	35.69623392467849
1487	col2x_sim	Wildtype	col	10	1.8152322512954138	0.2	23.320546410928216
1488	col2x_sim	Wildtype	col	10	2.9861972095158107	0.2	19.992399847996957
1489	dpp2x_over_sim	Wildtype	dpp	10	1.4799949056319996	0.2	32.64053281065621
1490	col2x_sim	Wildtype	col	10	1.3920147795288582	0.2	20.987119742394846
1491	dpp2x_over_sim	Wildtype	dpp	10	1.3653253214819143	0.2	33.79205584111682
1492	col2x_sim	Wildtype	col	10	1.2116424640244303	0.2	21.37030740614812
1493	dpp2x_over_sim	Wildtype	dpp	10	2.635989536579024	0.2	35.55119102382047
1494	col2x_sim	Wildtype	col	10	0.5942729282335386	0.2	18.843816876337524
1495	dpp2x_over_sim	Wildtype	dpp	10	1.6479748653920512	0.2	34.9964999299986
1496	col2x_sim	Wildtype	col	10	1.2064660205841389	0.2	23.37052741054821
1497	dpp2x_over_sim	Wildtype	dpp	10	1.744797028913437	0.2	36.56649132982659
1498	col2x_sim	Wildtype	col	10	1.7268365950165203	0.2	21.7407548150963
1499	dpp2x_over_sim	Wildtype	dpp	10	1.947653291687318	0.2	35.99023980479609
1500	col2x_sim	Wildtype	col	10	0.7840404499177301	0.2	24.920918418368366
1501	dpp2x_over_sim	Wildtype	dpp	10	1.2498563123380244	0.2	34.59763195263905
1502	col2x_sim	Wildtype	col	10	1.4471802339071125	0.2	21.392847856957136
1503	dpp2x_over_sim	Wildtype	dpp	10	1.2943687516517282	0.2	31.541930838616768
1504	col2x_sim	Wildtype	col	10	1.149992018590007	0.2	19.980639612792253
1505	dpp2x_over_sim	Wildtype	dpp	10	1.2039626307891962	0.2	38.74017480349607
1506	col2x_sim	Wildtype	col	10	1.07947019645477	0.2	19.32010640212804
1507	dpp2x_over_sim	Wildtype	dpp	10	1.2923577738120917	0.2	32.32006640132802
1508	col2x_sim	Wildtype	col	10	1.0716567162488746	0.2	20.724474489489786
1509	dpp2x_over_sim	Wildtype	dpp	10	2.100557526108696	0.2	35.99513990279805
1510	col2x_sim	Wildtype	col	10	0.9516252933175529	0.2	20.990059801196022
1511	dpp2x_over_sim	Wildtype	dpp	10	1.4052506620254732	0.2	35.70897417948358
1512	col2x_sim	Wildtype	col	10	1.6121222219877651	0.2	21.796615932318645
1513	dpp2x_over_sim	Wildtype	dpp	10	2.515803887730591	0.2	34.72405448108962
1514	col2x_sim	Wildtype	col	10	0.5807708027872073	0.2	19.990439808796175
1515	dpp2x_over_sim	Wildtype	dpp	10	1.738755594460412	0.2	34.74071481429628
1516	col2x_sim	Wildtype	col	10	0.9583509450603058	0.2	19.89635792715854
1517	dpp2x_over_sim	Wildtype	dpp	10	1.7666062009985186	0.2	33.70483409668193
1518	col2x_sim	Wildtype	col	10	0.716768916517509	0.2	19.24072481449629
1519	dpp2x_over_sim	Wildtype	dpp	10	1.4158401505280998	0.2	30.998019960399205
1520	col2x_sim	Wildtype	col	10	0.9351108592177658	0.2	22.99517990359807
1521	dpp2x_over_sim	Wildtype	dpp	10	0.9095712909664677	0.2	35.32088641772835
1522	col2x_sim	Wildtype	col	10	1.6156461888780536	0.2	20.592171843436866
1523	dpp2x_over_sim	Wildtype	dpp	10	1.609961813549891	0.2	35.99807996159923
1524	col2x_sim	Wildtype	col	10	0.9486477352848387	0.2	18.83205664113282
1525	dpp2x_over_sim	Wildtype	dpp	10	1.9089304786453811	0.2	32.9972599451989
1526	col2x_sim	Wildtype	col	10	1.4859816641375456	0.2	21.32718654373087
1527	dpp2x_over_sim	Wildtype	dpp	10	1.4138248918410763	0.2	31.99567991359827
1528	col2x_sim	Wildtype	col	10	1.559038543997879	0.2	24.480889617792354
1529	dpp2x_over_sim	Wildtype	dpp	10	2.137682327797447	0.2	33.98021960439208
1530	col2x_sim	Wildtype	col	10	0.7718905627790186	0.2	19.696433928678573
1531	dpp2x_over_sim	Wildtype	dpp	10	2.1619544891359084	0.2	33.99491989839797
1532	col2x_sim	Wildtype	col	10	0.9326403061597217	0.2	19.326966539330783
1533	dpp2x_over_sim	Wildtype	dpp	10	1.6221125153958977	0.2	32.82673653473069
1534	col2x_sim	Wildtype	col	10	1.3534384660155532	0.2	20.490249804996097
1535	dpp2x_over_sim	Wildtype	dpp	10	1.0593879925805427	0.2	31.870237404748092
1536	col2x_sim	Wildtype	col	10	1.1380959644506552	0.2	19.852257045140902
1537	dpp2x_over_sim	Wildtype	dpp	10	1.8355935622477182	0.2	32.55135102702054
1538	col2x_sim	Wildtype	col	10	0.9561571112778294	0.2	18.960439208784173
1539	dpp2x_over_sim	Wildtype	dpp	10	2.040174656666498	0.2	36.660573211464225
1540	col2x_sim	Wildtype	col	10	0.9482991982803047	0.2	19.830696613932275
1541	dpp2x_over_sim	Wildtype	dpp	10	2.200121916314105	0.2	35.16016320326406
1542	col2x_sim	Wildtype	col	10	1.0326350083334788	0.2	20.990059801196022
1543	dpp2x_over_sim	Wildtype	dpp	10	1.2716263348604444	0.2	31.905518110362205
1544	col2x_sim	Wildtype	col	10	0.6443464838311573	0.2	19.32010640212804
1545	dpp2x_over_sim	Wildtype	dpp	10	1.9067761724902494	0.2	34.58097161943238
1546	col2x_sim	Wildtype	col	10	0.5884788480647899	0.2	19.87087741754835
1547	dpp2x_over_sim	Wildtype	dpp	10	1.5153082075987367	0.2	35.99219984399688
1548	col2x_sim	Wildtype	col	10	0.9839053238214646	0.2	20.74505490109802
1549	dpp2x_over_sim	Wildtype	dpp	10	1.153152863202937	0.2	35.59529190583812
1550	col2x_sim	Wildtype	col	10	0.16987796686269144	0.2	18.739934798695973
1551	dpp2x_over_sim	Wildtype	dpp	10	2.048612374985514	0.2	32.994319886397726
1552	col2x_sim	Wildtype	col	10	1.0360357104436044	0.2	19.884597691953836
1553	dpp2x_over_sim	Wildtype	dpp	10	2.559909526470437	0.2	37.56611132222644
1554	col2x_sim	Wildtype	col	10	1.6872210984001796	0.2	21.792695853917078
1555	dpp2x_over_sim	Wildtype	dpp	10	3.0320253458061055	0.2	33.59213184263685
1556	col2x_sim	Wildtype	col	10	0.9646601499864974	0.2	19.815016300326004
1557	dpp2x_over_sim	Wildtype	dpp	10	0.8373435029432187	0.2	35.82755655113102
1558	col2x_sim	Wildtype	col	10	0.7272320546310543	0.2	19.796395927918557
1559	dpp2x_over_sim	Wildtype	dpp	10	0.9742533516514382	0.2	34.721114422288444
1560	col2x_sim	Wildtype	col	10	1.0345704269669607	0.2	19.85519710394208
1561	dpp2x_over_sim	Wildtype	dpp	10	2.569323193490912	0.2	33.645052901058015
1562	col2x_sim	Wildtype	col	10	1.2975081263483885	0.2	20.994959899197983
1563	dpp2x_over_sim	Wildtype	dpp	10	1.4583876092459074	0.2	33.87045740914818
1564	col2x_sim	Wildtype	col	10	1.3763783390389144	0.2	21.986739734794693
1565	dpp2x_over_sim	Wildtype	dpp	10	1.44377702238047	0.2	31.680113602272044
1566	col2x_sim	Wildtype	col	10	0.6369861208585523	0.2	18.931038620772412
1567	dpp2x_over_sim	Wildtype	dpp	10	1.5201885151271441	0.2	36.870297405948115
1568	col2x_sim	Wildtype	col	10	0.8808579557926269	0.2	22.240564811296224
1569	dpp2x_over_sim	Wildtype	dpp	10	1.9422939306334448	0.2	35.745234904698094
1570	col2x_sim	Wildtype	col	10	1.3061410232316037	0.2	22.280745614912295
1571	dpp2x_over_sim	Wildtype	dpp	10	1.2009925684154013	0.2	32.69639392787855
1572	col2x_sim	Wildtype	col	10	1.0612905014776144	0.2	20.32070641412828
1573	dpp2x_over_sim	Wildtype	dpp	10	1.9437358747553102	0.2	36.39204784095681
1574	col2x_sim	Wildtype	col	10	0.8630524680252979	0.2	19.493569871397426
1575	dpp2x_over_sim	Wildtype	dpp	10	1.093232031106338	0.2	33.24716494329886
1576	col2x_sim	Wildtype	col	10	0.5450381364454965	0.2	19.326966539330783
1577	dpp2x_over_sim	Wildtype	dpp	10	1.3553716283216275	0.2	34.66035320706414
1578	col2x_sim	Wildtype	col	10	0.9313440795757606	0.2	22.65413308266165
1579	dpp2x_over_sim	Wildtype	dpp	10	1.408001526893705	0.2	33.74599491989839
1580	col2x_sim	Wildtype	col	10	0.9313159056977981	0.2	19.766995339906796
1581	dpp2x_over_sim	Wildtype	dpp	10	1.320571171413032	0.2	33.74011480229604
1582	col2x_sim	Wildtype	col	10	1.3305123197885909	0.2	20.85187703754075
1583	dpp2x_over_sim	Wildtype	dpp	10	1.2050072053684093	0.2	34.39280785615712
1584	col2x_sim	Wildtype	col	10	1.2221419054807146	0.2	22.355227104542088
1585	dpp2x_over_sim	Wildtype	dpp	10	1.1752237199287698	0.2	35.63253265065301
1586	col2x_sim	Wildtype	col	10	1.4990242215954515	0.2	21.493789875797514
1587	dpp2x_over_sim	Wildtype	dpp	10	1.3948842440947908	0.2	31.827116542330845
1588	col2x_sim	Wildtype	col	10	1.259047337455521	0.2	20.987119742394846
1589	dpp2x_over_sim	Wildtype	dpp	10	1.5854873918039434	0.2	35.85205704114082
1590	col2x_sim	Wildtype	col	10	0.8063952156192649	0.2	19.73073461469229
1591	dpp2x_over_sim	Wildtype	dpp	10	1.838235303981966	0.2	32.832616652333044
1592	col2x_sim	Wildtype	col	10	0.719157614293343	0.2	21.280145602912057
1593	dpp2x_over_sim	Wildtype	dpp	10	2.1291429671193236	0.2	35.23268465369307
1594	col2x_sim	Wildtype	col	10	1.3011823277407246	0.2	23.99087981759635
1595	dpp2x_over_sim	Wildtype	dpp	10	1.5308171426174995	0.2	32.79635592711854
1596	col2x_sim	Wildtype	col	10	0.3734291998477249	0.2	18.78305566111322
1597	dpp2x_over_sim	Wildtype	dpp	10	1.421984206259162	0.2	38.66079321586432
1598	col2x_sim	Wildtype	col	10	0.7974928932963574	0.2	23.392087841756833
1599	dpp2x_over_sim	Wildtype	dpp	10	1.7188012903035976	0.2	36.740934818696374
1600	col2x_sim	Wildtype	col	10	0.35131563514544994	0.2	18.998659973199462
1601	dpp2x_over_sim	Wildtype	dpp	10	1.5314179664563894	0.2	32.89631792635853
1602	col2x_sim	Wildtype	col	10	0.6938225655753376	0.2	19.49552991059821
1603	dpp2x_over_sim	Wildtype	dpp	10	2.371856354206199	0.2	33.88515770315406
1604	col2x_sim	Wildtype	col	10	0.7130427306256304	0.2	19.990439808796175
1605	dpp2x_over_sim	Wildtype	dpp	10	2.3949767919115597	0.2	34.85929718594372
1606	col2x_sim	Wildtype	col	10	1.3777464972240543	0.2	20.885197703954077
1607	dpp2x_over_sim	Wildtype	dpp	10	1.5457269913725276	0.2	34.66035320706414
1608	col2x_sim	Wildtype	col	10	1.6251549201107327	0.2	18.931038620772412
1609	dpp2x_over_sim	Wildtype	dpp	10	2.307368611670625	0.2	35.745234904698094
1610	col2x_sim	Wildtype	col	10	0.3081702916297383	0.2	18.82127642552851
1611	dpp2x_over_sim	Wildtype	dpp	10	1.6556153912526084	0.2	34.59665193303866
1612	col2x_sim	Wildtype	col	10	1.3116443206787405	0.2	22.65413308266165
1613	dpp2x_over_sim	Wildtype	dpp	10	2.2229106590484893	0.2	35.480629612592246
1614	col2x_sim	Wildtype	col	10	1.1286844722666938	0.2	22.240564811296224
1615	dpp2x_over_sim	Wildtype	dpp	10	1.542544114145844	0.2	35.980439608792175
1616	col2x_sim	Wildtype	col	10	1.4367610131913553	0.2	19.996319926398527
1617	dpp2x_over_sim	Wildtype	dpp	10	1.8401375521547265	0.2	35.49630992619852
1618	col2x_sim	Wildtype	col	10	2.3906455672347273	0.2	21.493789875797514
1619	dpp2x_over_sim	Wildtype	dpp	10	2.282978441983601	0.2	35.70897417948358
1620	col2x_sim	Wildtype	col	10	0.9599513900933996	0.2	19.87087741754835
1621	dpp2x_over_sim	Wildtype	dpp	10	1.6139324152974108	0.2	32.994319886397726
1622	col2x_sim	Wildtype	col	10	0.9902212755797407	0.2	19.884597691953836
1623	dpp2x_over_sim	Wildtype	dpp	10	1.7207701579330803	0.2	33.830276605532106
1624	col2x_sim	Wildtype	col	10	0.804641450868397	0.2	20.160963219264385
1625	dpp2x_over_sim	Wildtype	dpp	10	1.4870495777334862	0.2	31.160703214064277
1626	col2x_sim	Wildtype	col	10	1.0283154900821592	0.2	21.10668213364267
1627	dpp2x_over_sim	Wildtype	dpp	10	1.317633932743372	0.2	31.948638972779452
1628	col2x_sim	Wildtype	col	10	0.9096635740677563	0.2	20.74015480309606
1629	dpp2x_over_sim	Wildtype	dpp	10	2.1093040176878004	0.2	32.79243584871697
1630	col2x_sim	Wildtype	col	10	1.4516202364838948	0.2	20.792095841916836
1631	dpp2x_ss_sim	Wildtype	dpp	10	3.340357675928271	0.2	34.88085761715234
1632	dpp2x_over_sim	Wildtype	dpp	10	1.7026812026904716	0.2	34.961219224384486
1633	col2x_sim	Wildtype	col	10	1.0083563969818508	0.2	20.596091921838436
1634	dpp2x_over_sim	Wildtype	dpp	10	2.130302344704132	0.2	35.86087721754435
1635	col2x_sim	Wildtype	col	10	1.0725136065213032	0.2	19.994359887197742
1636	dpp2x_over_sim	Wildtype	dpp	10	1.112915129813597	0.2	32.74539490789815
1637	col2x_sim	Wildtype	col	10	1.51438293848882	0.2	20.980259605192103
1638	dpp2x_over_sim	Wildtype	dpp	10	1.2727665736677984	0.2	34.620172403448066
1639	col2x_sim	Wildtype	col	10	1.212841326567884	0.2	20.690173803476068
1640	dpp2x_over_sim	Wildtype	dpp	10	1.8633870354107496	0.2	31.99567991359827
1641	col2x_sim	Wildtype	col	10	1.0610881303956121	0.2	21.493789875797514
1642	dpp2x_over_sim	Wildtype	dpp	10	1.2147245063103096	0.2	34.664273285465704
1643	col2x_sim	Wildtype	col	10	1.4365412119172492	0.2	20.74015480309606
1644	dpp2x_over_sim	Wildtype	dpp	10	1.9652457546337982	0.2	35.99415988319766
1645	col2x_sim	Wildtype	col	10	0.44840620913264356	0.2	19.815016300326004
1646	dpp2x_over_sim	Wildtype	dpp	10	1.4861328077966183	0.2	32.85221704434088
1647	col2x_sim	Wildtype	col	10	1.1368714153516264	0.2	18.99767995359907
1648	dpp2x_over_sim	Wildtype	dpp	10	1.5969160744115174	0.2	30.998019960399205
1649	col2x_sim	Wildtype	col	10	1.103556361443574	0.2	21.660393207864157
1650	dpp2x_over_sim	Wildtype	dpp	10	2.0260548072886198	0.2	33.960619212384245
1651	col2x_sim	Wildtype	col	10	0.9440405302678617	0.2	19.24072481449629
1652	dpp2x_over_sim	Wildtype	dpp	10	1.8802672092213277	0.2	32.87083741674833
1653	col2x_sim	Wildtype	col	10	1.6263775195812948	0.2	24.496569931398625
1654	dpp2x_over_sim	Wildtype	dpp	10	1.4076956680387673	0.2	33.7087541750835
1655	col2x_sim	Wildtype	col	10	1.519998713855853	0.2	22.42382847656953
1656	dpp2x_over_sim	Wildtype	dpp	10	1.4945460335220142	0.2	34.120362407248145
1657	col2x_sim	Wildtype	col	10	0.981629449988969	0.2	20.74015480309606
1658	dpp2x_over_sim	Wildtype	dpp	10	1.3229651897369161	0.2	36.70859417188343
1659	col2x_sim	Wildtype	col	10	1.3422240541339714	0.2	20.990059801196022
1660	dpp2x_over_sim	Wildtype	dpp	10	1.6502688419480849	0.2	31.907478149562987
1661	col2x_sim	Wildtype	col	10	0.9259109838548606	0.2	20.551991039820795
1662	dpp2x_over_sim	Wildtype	dpp	10	1.7867519328227361	0.2	36.65371307426148
1663	col2x_sim	Wildtype	col	10	0.865033190702835	0.2	20.495149902998058
1664	dpp2x_over_sim	Wildtype	dpp	10	2.1303413538022515	0.2	34.620172403448066
1665	col2x_sim	Wildtype	col	10	0.5325463389890913	0.2	19.496509930198602
1666	dpp2x_over_sim	Wildtype	dpp	10	1.4581912622820663	0.2	32.48078961579231
1667	col2x_sim	Wildtype	col	10	0.7689189317687856	0.2	19.815016300326004
1668	dpp2x_over_sim	Wildtype	dpp	10	1.4120898887466615	0.2	33.92435848716974
1669	col2x_sim	Wildtype	col	10	0.5632685565800422	0.2	18.854597091941837
1670	dpp2x_over_sim	Wildtype	dpp	10	1.2880123053388735	0.2	33.42356847136942
1671	col2x_sim	Wildtype	col	10	1.170613684941296	0.2	21.98085961719234
1672	dpp2x_over_sim	Wildtype	dpp	10	1.9274863060131746	0.2	34.99453989079781
1673	col2x_sim	Wildtype	col	10	1.3516529701603452	0.2	19.24072481449629
1674	dpp2x_over_sim	Wildtype	dpp	10	1.4075845173112755	0.2	32.90611812236244
1675	col2x_sim	Wildtype	col	10	0.6278163744235558	0.2	19.745434908698172
1676	dpp2x_over_sim	Wildtype	dpp	10	2.3073140928966422	0.2	34.70935418708374
1677	col2x_sim	Wildtype	col	10	1.4101541805608009	0.2	20.63333266665333
1678	dpp2x_over_sim	Wildtype	dpp	10	1.2369184716302979	0.2	32.495489909798195
1679	col2x_sim	Wildtype	col	10	1.1471685814071826	0.2	20.3922478449569
1680	dpp2x_over_sim	Wildtype	dpp	10	0.9523267992483104	0.2	30.99507990159803
1681	col2x_sim	Wildtype	col	10	1.168792362745863	0.2	21.65353307066141
1682	dpp2x_over_sim	Wildtype	dpp	10	1.131360200806166	0.2	32.89631792635853
1683	col2x_sim	Wildtype	col	10	0.5909458787550494	0.2	19.74053481069621
1684	dpp2x_over_sim	Wildtype	dpp	10	1.6926836038342299	0.2	36.327366547330946
1685	col2x_sim	Wildtype	col	10	1.029132805203286	0.2	20.69605392107842
1686	dpp2x_over_sim	Wildtype	dpp	10	1.7790214474846726	0.2	37.96105922118442
1687	col2x_sim	Wildtype	col	10	0.7602958710299826	0.2	19.89635792715854
1688	dpp2x_over_sim	Wildtype	dpp	10	1.7883129272254896	0.2	33.7087541750835
1689	col2x_sim	Wildtype	col	10	1.003796474912857	0.2	20.69605392107842
1690	dpp2x_over_sim	Wildtype	dpp	10	1.4598702891359758	0.2	34.49080981619632
1691	col2x_sim	Wildtype	col	10	1.2300338443510954	0.2	18.891837836756732
1692	dpp2x_over_sim	Wildtype	dpp	10	1.3944572163760813	0.2	38.32758655173103
1693	col2x_sim	Wildtype	col	10	1.5339830668181214	0.2	21.990659813196263
1694	dpp2x_over_sim	Wildtype	dpp	10	1.699591981229807	0.2	32.990399807996155
1695	col2x_sim	Wildtype	col	10	1.4078292515426958	0.2	23.592011840236804
1696	dpp2x_ss_sim	Wildtype	dpp	10	4.594897290544718	0.2	32.93159863197263
1697	dpp2x_over_sim	Wildtype	dpp	10	1.698430867606514	0.2	30.997039940798814
1698	col2x_sim	Wildtype	col	10	1.0928827284135132	0.2	20.96065921318426
1699	dpp2x_over_sim	Wildtype	dpp	10	1.7808117373246486	0.2	35.88047760955219
1700	col2x_sim	Wildtype	col	10	0.6276478893753602	0.2	19.59255185103702
1701	dpp2x_over_sim	Wildtype	dpp	10	1.7016243864378207	0.2	36.632152643052855
1702	col2x_sim	Wildtype	col	10	0.5599580554394518	0.2	19.696433928678573
1703	dpp2x_over_sim	Wildtype	dpp	10	1.1597071123613454	0.2	32.9972599451989
1704	col2x_sim	Wildtype	col	10	0.5878010182564147	0.2	18.864397287945756
1705	dpp2x_over_sim	Wildtype	dpp	10	1.7852371807692209	0.2	33.99295985919718
1706	col2x_sim	Wildtype	col	10	1.695424606963733	0.2	19.19270385407708
1707	dpp2x_over_sim	Wildtype	dpp	10	1.4812826384564568	0.2	37.74545490909818
1708	col2x_sim	Wildtype	col	10	1.3670926515204216	0.2	19.79247584951699
1709	dpp2x_over_sim	Wildtype	dpp	10	1.340523656923737	0.2	34.41338826776535
1710	col2x_sim	Wildtype	col	10	1.2928261074874714	0.2	22.98047960959219
1711	dpp2x_over_sim	Wildtype	dpp	10	1.912810219503727	0.2	35.62077241544831
1712	col2x_sim	Wildtype	col	10	1.3357081285784493	0.2	20.536310726214523
1713	dpp2x_over_sim	Wildtype	dpp	10	0.9959480180699304	0.2	33.620552411048216
1714	col2x_sim	Wildtype	col	10	0.47439504618026246	0.2	18.887917758355165
1715	dpp2x_over_sim	Wildtype	dpp	10	1.9642973666281789	0.2	37.6935138702774
1716	col2x_sim	Wildtype	col	10	0.6522218931512175	0.2	21.32718654373087
1717	dpp2x_over_sim	Wildtype	dpp	10	1.2432863340606752	0.2	36.870297405948115
1718	col2x_sim	Wildtype	col	10	0.7747302638487711	0.2	21.49672993459869
1719	dpp2x_over_sim	Wildtype	dpp	10	1.3397123299212959	0.2	36.96045920918418
1720	col2x_sim	Wildtype	col	10	0.994355651460264	0.2	20.490249804996097
1721	dpp2x_over_sim	Wildtype	dpp	10	1.589880345769916	0.2	31.745774915498306
1722	col2x_sim	Wildtype	col	10	1.5360354049991345	0.2	22.98047960959219
1723	dpp2x_over_sim	Wildtype	dpp	10	1.9419203594933765	0.2	35.796195923918475
1724	col2x_sim	Wildtype	col	10	1.890187103178487	0.2	19.696433928678573
1725	dpp2x_over_sim	Wildtype	dpp	10	1.9542990749993376	0.2	33.993939878797576
1726	col2x_sim	Wildtype	col	10	0.6990622696175194	0.2	19.99729994599892
1727	dpp2x_over_sim	Wildtype	dpp	10	1.2874973735586484	0.2	32.92081841636833
1728	col2x_sim	Wildtype	col	10	1.2469060355233452	0.2	21.660393207864157
1729	dpp2x_over_sim	Wildtype	dpp	10	2.640955068061743	0.2	33.49412988259765
1730	col2x_sim	Wildtype	col	10	0.8225240284371489	0.2	20.99397987959759
1731	dpp2x_over_sim	Wildtype	dpp	10	1.826553064579672	0.2	33.82733654673093
1732	col2x_sim	Wildtype	col	10	1.0243469638107858	0.2	19.99337986759735
1733	dpp2x_over_sim	Wildtype	dpp	10	2.00710498647721	0.2	33.280485609712194
1734	col2x_sim	Wildtype	col	10	0.4708365844440035	0.2	20.96065921318426
1735	dpp2x_over_sim	Wildtype	dpp	10	2.699968763363938	0.2	34.99257985159703
1736	col2x_sim	Wildtype	col	10	0.8664846719147131	0.2	19.987499749995
1737	dpp2x_over_sim	Wildtype	dpp	10	1.8250989926973633	0.2	34.512370247404945
1738	col2x_sim	Wildtype	col	10	1.105264302216654	0.2	19.996319926398527
1739	dpp2x_over_sim	Wildtype	dpp	10	2.1704919334659865	0.2	32.9972599451989
1740	col2x_sim	Wildtype	col	10	1.371972712362755	0.2	19.815016300326004
1741	dpp2x_over_sim	Wildtype	dpp	10	1.6249259188706169	0.2	32.77381547630952
1742	col2x_sim	Wildtype	col	10	1.239059058481035	0.2	19.815016300326004
1743	dpp2x_over_sim	Wildtype	dpp	10	1.4334158785018933	0.2	32.76695533910678
1744	col2x_sim	Wildtype	col	10	1.3371078743869422	0.2	20.74505490109802
1745	dpp2x_over_sim	Wildtype	dpp	10	1.4095587673374959	0.2	34.960239204784095
1746	col2x_sim	Wildtype	col	10	0.6918483334873333	0.2	22.490469809396185
1747	dpp2x_over_sim	Wildtype	dpp	10	1.3800214963932396	0.2	34.432988659773194
1748	col2x_sim	Wildtype	col	10	1.1201854201823453	0.2	20.82737654753095
1749	dpp2x_over_sim	Wildtype	dpp	10	1.65563472909389	0.2	33.44022880457609
1750	col2x_sim	Wildtype	col	10	0.886914516737522	0.2	19.440648812976256
1751	dpp2x_over_sim	Wildtype	dpp	10	1.9674211865720876	0.2	33.99589991799836
1752	col2x_sim	Wildtype	col	10	0.48414892551106886	0.2	19.542570851417025
1753	dpp2x_over_sim	Wildtype	dpp	10	1.0360791548946562	0.2	35.90693813876277
1754	col2x_sim	Wildtype	col	10	1.1654147997974567	0.2	19.996319926398527
1755	dpp2x_over_sim	Wildtype	dpp	10	1.2236219716588457	0.2	32.89631792635853
1756	col2x_sim	Wildtype	col	10	0.7964436418411893	0.2	20.660773215464307
1757	dpp2x_over_sim	Wildtype	dpp	10	2.359816399626485	0.2	33.77343546870937
1758	col2x_sim	Wildtype	col	10	0.9680969986303364	0.2	19.992399847996957
1759	dpp2x_over_sim	Wildtype	dpp	10	1.6250331731174772	0.2	35.59627192543851
1760	col2x_sim	Wildtype	col	10	1.195549267999589	0.2	19.745434908698172
1761	dpp2x_over_sim	Wildtype	dpp	10	0.960517550316256	0.2	37.632752655053096
1762	col2x_sim	Wildtype	col	10	1.4586661378399737	0.2	21.480069601392024
1763	dpp2x_over_sim	Wildtype	dpp	10	1.536336077781689	0.2	32.9972599451989
1764	col2x_sim	Wildtype	col	10	0.7253985723152945	0.2	19.87087741754835
1765	dpp2x_over_sim	Wildtype	dpp	10	0.8675220134110211	0.2	33.16092321846437
1766	col2x_sim	Wildtype	col	10	0.9044282053496278	0.2	20.566691333826675
1767	dpp2x_over_sim	Wildtype	dpp	10	1.894935775234448	0.2	38.36090721814436
1768	col2x_sim	Wildtype	col	10	0.8128425124522692	0.2	20.32070641412828
1769	dpp2x_over_sim	Wildtype	dpp	10	2.451132915738272	0.2	33.85183703674073
1770	col2x_sim	Wildtype	col	10	1.1229115557932923	0.2	19.992399847996957
1771	dpp2x_over_sim	Wildtype	dpp	10	1.4723378209769837	0.2	32.61309226184523
1772	col2x_sim	Wildtype	col	10	0.696310795147539	0.2	20.3922478449569
1773	dpp2x_over_sim	Wildtype	dpp	10	2.2294828251086525	0.2	33.79205584111682
1774	col2x_sim	Wildtype	col	10	1.0115592600100893	0.2	22.245464909298185
1775	dpp2x_over_sim	Wildtype	dpp	10	1.5810113952231444	0.2	36.49004980099602
1776	col2x_sim	Wildtype	col	10	0.8616384270203996	0.2	20.792095841916836
1777	dpp2x_over_sim	Wildtype	dpp	10	1.8490977019532495	0.2	34.87007740154803
1778	col2x_sim	Wildtype	col	10	0.5488622585992374	0.2	19.59745194903898
1779	dpp2x_over_sim	Wildtype	dpp	10	1.4619152494303427	0.2	35.980439608792175
1780	col2x_sim	Wildtype	col	10	1.1434355704232615	0.2	21.990659813196263
1781	dpp2x_over_sim	Wildtype	dpp	10	1.728934016589895	0.2	33.04038080761615
1782	col2x_sim	Wildtype	col	10	0.811324389207721	0.2	19.48082961659233
1783	dpp2x_over_sim	Wildtype	dpp	10	1.4151227977939882	0.2	31.99763995279905
1784	col2x_sim	Wildtype	col	10	0.6979073189974485	0.2	19.745434908698172
1785	dpp2x_over_sim	Wildtype	dpp	10	2.5190891490503695	0.2	35.58059161183223
1786	col2x_sim	Wildtype	col	10	1.348285222472788	0.2	21.320326406528128
1787	dpp2x_over_sim	Wildtype	dpp	10	1.5166069296436437	0.2	34.59763195263905
1788	col2x_sim	Wildtype	col	10	1.1241150174877341	0.2	19.85519710394208
1789	dpp2x_over_sim	Wildtype	dpp	10	1.2710499871211063	0.2	31.99763995279905
1790	col2x_sim	Wildtype	col	10	0.5399540167023352	0.2	19.87087741754835
1791	dpp2x_over_sim	Wildtype	dpp	10	1.8906433382368772	0.2	32.994319886397726
1792	col2x_sim	Wildtype	col	10	0.7790365357145966	0.2	20.494169883397667
1793	dpp2x_over_sim	Wildtype	dpp	10	1.3416794616804253	0.2	31.884937698753973
1794	col2x_sim	Wildtype	col	10	1.0789131031541623	0.2	20.90577811556231
1795	dpp2x_over_sim	Wildtype	dpp	10	0.6980867758860189	0.2	32.993339866797335
1796	col2x_sim	Wildtype	col	10	1.6355050428598061	0.2	21.493789875797514
1797	dpp2x_over_sim	Wildtype	dpp	10	1.7724616285968926	0.2	31.851617032340645
1798	col2x_sim	Wildtype	col	10	1.0428123090611723	0.2	19.87087741754835
1799	dpp2x_over_sim	Wildtype	dpp	10	1.5659509577605562	0.2	33.92631852637052
1800	dpp2x_over_sim	Wildtype	dpp	10	1.7766254829304082	0.2	33.724434488689774
1801	col2x_sim	Wildtype	col	10	0.6235177371937655	0.2	21.65353307066141
1802	dpp2x_over_sim	Wildtype	dpp	10	1.7200435682899584	0.2	33.99295985919718
1803	col2x_sim	Wildtype	col	10	1.7915488711186323	0.2	21.592771855437107
1804	dpp2x_over_sim	Wildtype	dpp	10	2.0134089951844727	0.2	32.87083741674833
1805	col2x_sim	Wildtype	col	10	1.6552643035904049	0.2	18.848716974339485
1806	dpp2x_over_sim	Wildtype	dpp	10	1.9039967208602113	0.2	33.990019800396006
1807	col2x_sim	Wildtype	col	10	0.7913677934215377	0.2	20.992019840396807
1808	dpp2x_over_sim	Wildtype	dpp	10	1.0018354370215923	0.2	36.49396987939758
1809	col2x_sim	Wildtype	col	10	2.025940587991876	0.2	19.992399847996957
1810	dpp2x_over_sim	Wildtype	dpp	10	2.243039950441427	0.2	38.65393307866157
1811	col2x_sim	Wildtype	col	10	1.327125145254034	0.2	21.870117402348043
1812	dpp2x_over_sim	Wildtype	dpp	10	0.9284612025945796	0.2	32.72383447668953
1813	col2x_sim	Wildtype	col	10	1.514121719303375	0.2	21.240944818896377
1814	dpp2x_over_sim	Wildtype	dpp	10	1.5196818875389018	0.2	35.55119102382047
1815	col2x_sim	Wildtype	col	10	0.9249460137472476	0.2	20.854817096341925
1816	dpp2x_over_sim	Wildtype	dpp	10	1.3935405963813778	0.2	33.960619212384245
1817	col2x_sim	Wildtype	col	10	0.9892538625007881	0.2	21.96027920558411
1818	dpp2x_over_sim	Wildtype	dpp	10	1.8120630784579725	0.2	34.66035320706414
1819	col2x_sim	Wildtype	col	10	1.744775519613585	0.2	18.78305566111322
1820	dpp2x_over_sim	Wildtype	dpp	10	1.4731082204988035	0.2	32.69639392787855
1821	col2x_sim	Wildtype	col	10	0.7822187212310682	0.2	20.796015920318403
1822	dpp2x_over_sim	Wildtype	dpp	10	1.565025466688875	0.2	34.59273185463709
1823	col2x_sim	Wildtype	col	10	0.7515020152130346	0.2	19.995339906798133
1824	dpp2x_over_sim	Wildtype	dpp	10	1.3817329293564107	0.2	32.88063761275225
1825	col2x_sim	Wildtype	col	10	1.4936021635163015	0.2	21.990659813196263
1826	dpp2x_over_sim	Wildtype	dpp	10	2.2629374970511815	0.2	36.46260925218504
1827	col2x_sim	Wildtype	col	10	0.622663310106535	0.2	19.62097241944839
1828	dpp2x_over_sim	Wildtype	dpp	10	1.7260658443571155	0.2	32.99627992559851
1829	col2x_sim	Wildtype	col	10	0.5486321022424275	0.2	18.891837836756732
1830	dpp2x_over_sim	Wildtype	dpp	10	2.0532839769825344	0.2	34.83283665673313
1831	col2x_sim	Wildtype	col	10	0.8648624999562405	0.2	23.329366587331744
1832	dpp2x_over_sim	Wildtype	dpp	10	1.8251155375790864	0.2	32.9972599451989
1833	col2x_sim	Wildtype	col	10	1.1229154260681382	0.2	21.55161103222064
1834	dpp2x_over_sim	Wildtype	dpp	10	1.5025442065432384	0.2	34.81519630392607
1835	col2x_sim	Wildtype	col	10	1.1824158879759874	0.2	21.480069601392024
1836	dpp2x_over_sim	Wildtype	dpp	10	1.3307702320175472	0.2	33.99295985919718
1837	col2x_sim	Wildtype	col	10	1.1091840882565662	0.2	22.992239844796895
1838	dpp2x_over_sim	Wildtype	dpp	10	1.9767731458424234	0.2	33.6960139202784
1839	col2x_sim	Wildtype	col	10	1.2091105320864475	0.2	21.992619852397045
1840	dpp2x_over_sim	Wildtype	dpp	10	1.534665522530744	0.2	31.745774915498306
1841	col2x_sim	Wildtype	col	10	0.9962365423316573	0.2	20.980259605192103
1842	dpp2x_over_sim	Wildtype	dpp	10	1.8365116648458015	0.2	32.992359847196944
1843	dpp2x_over_sim	Wildtype	dpp	10	1.6915213706191818	0.2	33.82733654673093
1844	col2x_sim	Wildtype	col	10	0.7238747719280036	0.2	19.82677653553071
1845	dpp2x_over_sim	Wildtype	dpp	10	1.4653466115526326	0.2	32.79635592711854
1846	col2x_sim	Wildtype	col	10	0.9838524151110277	0.2	21.138042760855214
1847	dpp2x_over_sim	Wildtype	dpp	10	2.2026759926408674	0.2	34.82695653913078
1848	col2x_sim	Wildtype	col	10	1.1736060060324138	0.2	20.995939918798374
1849	dpp2x_over_sim	Wildtype	dpp	10	1.4671614994381472	0.2	35.54041080821616
1850	col2x_sim	Wildtype	col	10	1.0820005626821159	0.2	20.792095841916836
1851	dpp2x_over_sim	Wildtype	dpp	10	2.286297973739671	0.2	35.74033480669613
1852	col2x_sim	Wildtype	col	10	1.7584443270474055	0.2	23.26958539170783
1853	dpp2x_over_sim	Wildtype	dpp	10	3.0010191838919056	0.2	35.81481629632592
1854	col2x_sim	Wildtype	col	10	1.0950128086111224	0.2	22.696273925478508
1855	dpp2x_over_sim	Wildtype	dpp	10	1.9978451417033953	0.2	33.620552411048216
1856	col2x_sim	Wildtype	col	10	1.0512860052262234	0.2	20.77347546950939
1857	dpp2x_over_sim	Wildtype	dpp	10	2.1547375087179654	0.2	32.82673653473069
1858	col2x_sim	Wildtype	col	10	1.3381980717034587	0.2	24.49362987259745
1859	dpp2x_over_sim	Wildtype	dpp	10	2.404481972089945	0.2	35.192503850076996
1860	col2x_sim	Wildtype	col	10	1.3661077595306768	0.2	22.480669613392266
1861	dpp2x_over_sim	Wildtype	dpp	10	1.7680479370271345	0.2	34.9964999299986
1862	col2x_sim	Wildtype	col	10	1.1673684957197925	0.2	21.826996539930796
1863	dpp2x_over_sim	Wildtype	dpp	10	1.5886681661933504	0.2	32.99627992559851
1864	col2x_sim	Wildtype	col	10	0.9109968331675118	0.2	20.192323846476928
1865	dpp2x_over_sim	Wildtype	dpp	10	1.3900734988785195	0.2	32.98745974919498
1866	col2x_sim	Wildtype	col	10	0.8119872603142901	0.2	19.82677653553071
1867	dpp2x_over_sim	Wildtype	dpp	10	2.583161726537294	0.2	35.88047760955219
1868	col2x_sim	Wildtype	col	10	0.7454440352770384	0.2	18.998659973199462
1869	dpp2x_over_sim	Wildtype	dpp	10	1.4109009179101655	0.2	31.792815856317123
1870	col2x_sim	Wildtype	col	10	1.2011252479543377	0.2	21.660393207864157
1871	dpp2x_over_sim	Wildtype	dpp	10	1.3662185377226785	0.2	34.960239204784095
1872	col2x_sim	Wildtype	col	10	0.9932502324441471	0.2	19.920858417168343
1873	dpp2x_over_sim	Wildtype	dpp	10	2.02278098850974	0.2	34.960239204784095
1874	col2x_sim	Wildtype	col	10	1.076634564081855	0.2	21.493789875797514
1875	dpp2x_over_sim	Wildtype	dpp	10	2.040720734386461	0.2	31.99763995279905
1876	col2x_sim	Wildtype	col	10	0.9694791775149526	0.2	19.93555871117422
1877	dpp2x_over_sim	Wildtype	dpp	10	1.1103273481003995	0.2	32.84731694633892
1878	col2x_sim	Wildtype	col	10	1.328056030528575	0.2	21.493789875797514
1879	dpp2x_over_sim	Wildtype	dpp	10	1.155295888735755	0.2	32.99627992559851
1880	col2x_sim	Wildtype	col	10	1.1772510077647178	0.2	21.709394187883756
1881	dpp2x_over_sim	Wildtype	dpp	10	3.337856242568173	0.2	36.71643432868657
1882	col2x_sim	Wildtype	col	10	0.9152565648647938	0.2	23.98695973919478
1883	dpp2x_over_sim	Wildtype	dpp	10	1.762510429839788	0.2	33.7087541750835
1884	col2x_sim	Wildtype	col	10	1.796782175360179	0.2	21.592771855437107
1885	dpp2x_over_sim	Wildtype	dpp	10	1.934219735552022	0.2	33.99491989839797
1886	col2x_sim	Wildtype	col	10	0.9581865737408107	0.2	21.660393207864157
1887	dpp2x_over_sim	Wildtype	dpp	10	1.3617262883860544	0.2	32.39552791055821
1888	col2x_sim	Wildtype	col	10	1.13587798094664	0.2	19.996319926398527
1889	dpp2x_over_sim	Wildtype	dpp	10	2.3851826661147757	0.2	32.9237584751695
1890	col2x_sim	Wildtype	col	10	1.411201491554411	0.2	22.996159923198462
1891	dpp2x_over_sim	Wildtype	dpp	10	2.1738990164823706	0.2	33.99687993759875
1892	col2x_sim	Wildtype	col	10	0.6990177265104429	0.2	21.392847856957136
1893	dpp2x_over_sim	Wildtype	dpp	10	2.347650175091084	0.2	36.240144802896054
1894	col2x_sim	Wildtype	col	10	0.8484683982877361	0.2	20.747014940298804
1895	dpp2x_over_sim	Wildtype	dpp	10	1.8538794205679863	0.2	33.99491989839797
1896	col2x_sim	Wildtype	col	10	0.8499951351532519	0.2	20.74015480309606
1897	dpp2x_over_sim	Wildtype	dpp	10	1.8673709174919988	0.2	33.987079741594826
1898	col2x_sim	Wildtype	col	10	1.3377998447694266	0.2	19.996319926398527
1899	dpp2x_over_sim	Wildtype	dpp	10	1.2369051161583415	0.2	34.960239204784095
1900	col2x_sim	Wildtype	col	10	1.1095086826087786	0.2	22.42382847656953
1901	dpp2x_over_sim	Wildtype	dpp	10	1.6905934658312824	0.2	35.72073441468829
1902	col2x_sim	Wildtype	col	10	0.7741854938885208	0.2	21.392847856957136
1903	dpp2x_over_sim	Wildtype	dpp	10	1.866885237502696	0.2	36.527290545810914
1904	col2x_sim	Wildtype	col	10	0.963216470836994	0.2	23.99087981759635
1905	dpp2x_over_sim	Wildtype	dpp	10	2.5978426428635677	0.2	37.74055481109622
1906	col2x_sim	Wildtype	col	10	0.9697534812788297	0.2	21.98085961719234
1907	dpp2x_over_sim	Wildtype	dpp	10	2.2219393518637096	0.2	32.69345386907738
1908	col2x_sim	Wildtype	col	10	1.39484746161844	0.2	20.58041160823216
1909	dpp2x_over_sim	Wildtype	dpp	10	2.677191027582638	0.2	34.70935418708374
1910	col2x_sim	Wildtype	col	10	1.0745746664642097	0.2	21.660393207864157
1911	dpp2x_over_sim	Wildtype	dpp	10	2.036918929973767	0.2	35.59235184703694
1912	col2x_sim	Wildtype	col	10	1.4090474251322005	0.2	21.120402408048157
1913	dpp2x_over_sim	Wildtype	dpp	10	0.9346106376969848	0.2	30.85493709874197
1914	col2x_sim	Wildtype	col	10	1.1091955353468106	0.2	23.140222804456087
1915	dpp2x_over_sim	Wildtype	dpp	10	1.661680659869441	0.2	33.87045740914818
1916	col2x_sim	Wildtype	col	10	1.0774137992319677	0.2	21.490849816996338
1917	dpp2x_over_sim	Wildtype	dpp	10	1.3566375470350127	0.2	36.65371307426148
1918	col2x_sim	Wildtype	col	10	1.4244778534433393	0.2	22.987339746794934
1919	dpp2x_over_sim	Wildtype	dpp	10	2.0232444742775653	0.2	34.120362407248145
1920	col2x_sim	Wildtype	col	10	0.5043924012611744	0.2	19.664093281865636
1921	dpp2x_over_sim	Wildtype	dpp	10	2.4932691904886037	0.2	36.23230464609292
1922	col2x_sim	Wildtype	col	10	1.1242838888203017	0.2	22.280745614912295
1923	dpp2x_over_sim	Wildtype	dpp	10	1.717057547750097	0.2	34.99355987119742
1924	col2x_sim	Wildtype	col	10	0.4486065706492826	0.2	18.82127642552851
1925	dpp2x_over_sim	Wildtype	dpp	10	2.5729514993922256	0.2	33.86065721314426
1926	col2x_sim	Wildtype	col	10	0.8251141384059119	0.2	20.240344806896136
1927	dpp2x_over_sim	Wildtype	dpp	10	1.4066496216111724	0.2	32.74833496669933
1928	col2x_sim	Wildtype	col	10	0.9163779431596384	0.2	19.392627852557048
1929	dpp2x_over_sim	Wildtype	dpp	10	1.4730561915045113	0.2	34.66035320706414
1930	col2x_sim	Wildtype	col	10	1.750221997993506	0.2	21.490849816996338
1931	dpp2x_over_sim	Wildtype	dpp	10	1.3806195435913988	0.2	34.19288385767715
1932	col2x_sim	Wildtype	col	10	1.4692099280610227	0.2	19.74053481069621
1933	dpp2x_over_sim	Wildtype	dpp	10	1.730313261937787	0.2	34.24090481809636
1934	col2x_sim	Wildtype	col	10	1.2035655943911703	0.2	19.843436868737374
1935	dpp2x_over_sim	Wildtype	dpp	10	2.005583675682034	0.2	31.935898717974357
1936	col2x_sim	Wildtype	col	10	0.8688289191835676	0.2	22.42382847656953
1937	dpp2x_over_sim	Wildtype	dpp	10	1.2737661446979438	0.2	31.884937698753973
1938	col2x_sim	Wildtype	col	10	0.6517015760360586	0.2	20.32070641412828
1939	dpp2x_over_sim	Wildtype	dpp	10	1.2327883723263002	0.2	37.77387547750955
1940	col2x_sim	Wildtype	col	10	0.9731539610495685	0.2	21.440868817376344
1941	dpp2x_over_sim	Wildtype	dpp	10	1.8429366951873118	0.2	34.960239204784095
1942	col2x_sim	Wildtype	col	10	1.7718733126862183	0.2	18.926138522770454
1943	dpp2x_over_sim	Wildtype	dpp	10	1.950071251697835	0.2	38.860717214344284
1944	col2x_sim	Wildtype	col	10	0.8897874283187052	0.2	18.87027740554811
1945	dpp2x_over_sim	Wildtype	dpp	10	1.0760440494276726	0.2	37.59257185143703
1946	col2x_sim	Wildtype	col	10	1.4590489846410417	0.2	23.6537530750615
1947	dpp2x_over_sim	Wildtype	dpp	10	1.185008922818807	0.2	31.797715954319084
1948	col2x_sim	Wildtype	col	10	2.515857028444917	0.2	20.6127522550451
1949	dpp2x_ss_sim	Wildtype	dpp	10	5.461983336822768	0.2	34.99845996919938
1950	dpp2x_over_sim	Wildtype	dpp	10	1.6932840367541064	0.2	34.907318146362925
1951	col2x_sim	Wildtype	col	10	0.793441862333805	0.2	21.160583211664232
1952	dpp2x_over_sim	Wildtype	dpp	10	1.7341139002020296	0.2	35.65409308186163
1953	col2x_sim	Wildtype	col	10	1.6037983511842069	0.2	20.566691333826675
1954	dpp2x_over_sim	Wildtype	dpp	10	2.7681941869083344	0.2	32.994319886397726
1955	col2x_sim	Wildtype	col	10	1.4327895942320694	0.2	21.240944818896377
1956	dpp2x_over_sim	Wildtype	dpp	10	1.4480036207084348	0.2	32.99627992559851
1957	col2x_sim	Wildtype	col	10	1.5460964675321238	0.2	20.89695793915878
1958	dpp2x_over_sim	Wildtype	dpp	10	1.0294717805175377	0.2	31.832016640332803
1959	col2x_sim	Wildtype	col	10	1.2556761678676767	0.2	20.992019840396807
1960	col2x_sim	Wildtype	col	10	1.4186891450020094	0.2	18.94867897357947
1961	dpp2x_over_sim	Wildtype	dpp	10	1.6087891465662751	0.2	36.65371307426148
1962	col2x_sim	Wildtype	col	10	2.095018752933578	0.2	20.89695793915878
1963	dpp2x_over_sim	Wildtype	dpp	10	1.5483394426282113	0.2	34.10762215244305
1964	col2x_sim	Wildtype	col	10	1.1977666127608033	0.2	20.987119742394846
1965	dpp2x_over_sim	Wildtype	dpp	10	1.3004199988874765	0.2	32.82673653473069
1966	col2x_sim	Wildtype	col	10	1.6672081689924976	0.2	20.497109942198843
1967	dpp2x_over_sim	Wildtype	dpp	10	2.0400803324432455	0.2	35.39242784855697
1968	col2x_sim	Wildtype	col	10	0.7156938210554372	0.2	24.59261185223704
1969	dpp2x_over_sim	Wildtype	dpp	10	1.1645323512231973	0.2	32.99627992559851
1970	col2x_sim	Wildtype	col	10	1.929214693775848	0.2	20.74505490109802
[truncated: 7 more rows]
